# Supplementary material for: Pantothenate biosynthesis is critical for chronic infection by the neurotropic parasite Toxoplasma gondii
Source: Nat Commun. 2022 Jan 17;13:345. doi: 10.1038/s41467-022-27996-4 (PMC8764084; doi:10.1038/s41467-022-27996-4)
Supplement: Supplementary file 4 — Supplementary Data 2 [file 41467_2022_27996_MOESM4_ESM.xlsx]

## Sheet: Summary
Description of sheets in the file (Table SX)									Comments
S2.1	Transcriptomic changes (fold-changes) in parasites WT (RH) (-PAN) versus WT (RH)								Changes in the parasite when PAN is depleted
S2.2	GO Terms for the most UP and DOWN regulated genes in HFFs infected with WT (RH) (-PAN) obtained from PantherDB								GO Terms
S2.3	Transcriptomic changes (fold-changes) in human fibroblasts (HFFs) infected with WT (RH) (-PAN) versus WT (RH) parasites								Changes in the host when infected with RH (-PAN) versus RH
S2.4	Transcriptomic changes (fold-changes) in human fibroblasts (HFFs) (-PAN) versus HFFs (both uninfected)								Changes in the host when PAN is depleted, no infection
S2.5	Transcriptomic changes (fold-changes) in human fibroblasts (HFFs) infected with WT (RH) parasites (rich media) (regular infection)								Changes in the host when infected with RH (rich media) versus uninfected

## Sheet: S2.1
Transcriptomic changes (fold-changes) in purified parasites WT (RH) (-PAN) versus WT (RH)
Gene ID	Description	logFC up-regulated	-log10 (p-val)	GO Term	GO Term Component		Gene ID	Description	logFC down-regulated	-log10 (p-val)	GO Term	GO Term Component
TGGT1_213255	hypothetical protein	1.32066	1.43449e-08	null	null		TGGT1_267520	anaphase promoting complex subunit 11, putative	-0.84542	0.000419124	ubiquitin-protein transferase activity	anaphase-promoting complex
TGGT1_245770A	hypothetical protein	1.21124	3.46362e-06	null	null		TGGT1_220420	3'5'-cyclic nucleotide phosphodiesterase domain-containing protein	-0.75455	0.00810301	3',5'-cyclic-nucleotide phosphodiesterase activity;metal ion binding;phosphoric diester hydrolase activity	integral component of membrane
TGGT1_273980	hypothetical protein	1.19519	4.7143e-07	null	integral component of membrane		TGGT1_311670	transmembrane surface antigen TSA1	-0.753144	0.0100684	null	integral component of membrane;plasma membrane
TGGT1_267980	hypothetical protein	1.12713	1.68453e-05	null	integral component of membrane		TGGT1_262655	hypothetical protein	-0.752053	0.00942683	null	null
TGGT1_201840	aspartyl protease ASP1	1.10665	1.10175e-07	aspartic-type endopeptidase activity	apical part of cell;inner membrane pellicle complex;integral component of membrane		TGGT1_305630	hypothetical protein	-0.748265	2.04828e-05	protein binding	null
TGGT1_300048	hypothetical protein	1.08486	6.55845e-12	null	integral component of membrane		TGGT1_253790	zinc finger (CCCH type) motif-containing protein	-0.737702	0.0717232	metal ion binding;nucleic acid binding;zinc ion binding	null
TGGT1_240575	type iib dna topoisomerase	1.07327	6.10378e-05	ATP binding;DNA binding;DNA topoisomerase type II (double strand cut, ATP-hydrolyzing) activity;catalytic activity;endodeoxyribonuclease activity, producing 3'-phosphomonoesters;isomerase activity	chromosome		TGGT1_278240	Zn-finger in Ran binding protein and others domain-containing protein	-0.721831	7.44813e-05	metal ion binding;zinc ion binding	intracellular
TGGT1_250720	hypothetical protein	1.07271	1.79029e-06	beta-tubulin binding	cilium;intraciliary transport particle B		TGGT1_323020	KRUF family protein	-0.706302	0.000190851	null	null
TGGT1_254640	hypothetical protein	1.0035	2.79646e-05	null	host cell nucleus		TGGT1_314340	Sodium:neurotransmitter symporter family protein	-0.689382	0.0261093	neurotransmitter:sodium symporter activity	integral component of membrane
TGGT1_288010	hypothetical protein	0.998328	2.23999e-07	null	null		TGGT1_221455	hypothetical protein	-0.684921	0.000235094	null	null
TGGT1_299010	hypothetical protein	0.992382	0.000169093	null	null		TGGT1_269075	hypothetical protein	-0.644674	1.57488e-06	null	null
TGGT1_225005	hypothetical protein	0.983004	0.000445764	null	null		TGGT1_233842	hypothetical protein	-0.624552	0.0266593	null	null
TGGT1_232400	PAN domain-containing protein	0.96923	9.71757e-06	protein binding	extracellular region		TGGT1_265175	hypothetical protein	-0.623497	0.00398608	null	null
TGGT1_356400	cAMP-dependent protein kinase	0.941045	0.000270215	kinase activity	null		TGGT1_307790	hypothetical protein	-0.61165	0.0327107	null	null
TGGT1_254890	hypothetical protein	0.918056	2.42828e-05	null	null		TGGT1_214850	1-deoxy-D-xylulose 5-phosphate reductoisomerase, putative	-0.605436	0.00067283	1-deoxy-D-xylulose-5-phosphate reductoisomerase activity;NADPH binding;isomerase activity;metal ion binding;protein binding	apicoplast
TGGT1_310020	hypothetical protein	0.911634	0.000120712	null	null		TGGT1_287960	hypothetical protein	-0.59622	0.0592822	null	integral component of membrane
TGGT1_226010	pterin-4-alpha-carbinolamine dehydratase	0.906678	0.00230366	4-alpha-hydroxytetrahydrobiopterin dehydratase activity	null		TGGT1_293310	ribosomal protein L20, putative	-0.595426	0.000122923	rRNA binding;structural constituent of ribosome	intracellular;ribosome
TGGT1_300052	hypothetical protein	0.904572	1.442e-05	null	null		TGGT1_227400	hypothetical protein	-0.583923	0.0159046
TGGT1_228780	Toxoplasma gondii family C protein	0.888076	7.70895e-08	null	integral component of membrane		TGGT1_262870	hypothetical protein	-0.582908	0.0262003
TGGT1_217660	Tctex-1 family protein	0.886715	2.93566e-05	null	null		TGGT1_277970	dolichol-phosphate-mannose synthase family protein	-0.570124	0.00044947
TGGT1_220720	hypothetical protein	0.867163	0.000232836	null	null		TGGT1_288945	hypothetical protein	-0.568408	0.0396169
TGGT1_279350	hypothetical protein	0.863996	4.84973e-05	null	integral component of membrane		TGGT1_293258	hypothetical protein	-0.566687	0.0992852
TGGT1_295440	hypothetical protein	0.863279	4.233e-05	null	integral component of membrane		TGGT1_314920	hypothetical protein	-0.566161	0.000402903
TGGT1_201180A	hypothetical protein	0.842461	0.00241526	null	integral component of membrane		TGGT1_246670	hypothetical protein	-0.565134	0.00197732
TGGT1_278878	GDA1/CD39 (nucleoside phosphatase) family protein	0.840881	0.00262505	hydrolase activity;nucleoside-triphosphatase activity	null		TGGT1_261560	Tat binding protein 1(TBP-1)-interacting protein TBPIP	-0.554656	0.22062
TGGT1_359770	SAG-related sequence protein SRS22E	0.834242	0.000765453	null	membrane		TGGT1_249600	hypothetical protein	-0.547284	0.000502914
TGGT1_299000	hypothetical protein	0.824054	0.000280419	null	integral component of membrane		TGGT1_251570B	CAAX amino terminal protease family protein	-0.537616	0.00503995
TGGT1_233400	TAF9 RNA polymerase II, TATA box binding protein (TBP)-associated factor isoform 2 family protein	0.821324	5.71214e-06	ATP binding;ATPase activity;adenylate kinase activity	nucleus		TGGT1_306480	CAM kinase, CDPK family	-0.536469	0.00830549
TGGT1_300055	hypothetical protein	0.817884	8.25402e-06	null	integral component of membrane		TGGT1_204100	eIF2 kinase IF2K-C	-0.529721	1.73491e-06
TGGT1_268980	hypothetical protein	0.803908	9.15706e-11	null	integral component of membrane		TGGT1_233920	zinc finger, C3HC4 type (RING finger) domain-containing protein	-0.528599	0.0324858
TGGT1_278882	GDA1/CD39 (nucleoside phosphatase) family protein	0.798681	0.00232668	ATP binding;hydrolase activity;nucleoside-triphosphatase activity	null		TGGT1_254255	hypothetical protein	-0.523487	0.0912894
TGGT1_225790	PDI family protein	0.796921	2.19267e-06	null	null		TGGT1_202180	hypothetical protein	-0.521694	0.000592949
TGGT1_313385	hypothetical protein	0.789998	0.00951274				TGGT1_262080	hypothetical protein	-0.516535	0.0021991
TGGT1_363340	hypothetical protein	0.785262	0.0070629				TGGT1_253870	hypothetical protein	-0.516492	0.000129645
TGGT1_232035	hypothetical protein	0.780366	0.00011541				TGGT1_214960	AP2 domain transcription factor AP2X-8	-0.516439	4.21926e-05
TGGT1_225105	hypothetical protein	0.775594	0.00474589				TGGT1_262540	protein kinase, putative	-0.51341	0.00317015
TGGT1_240530	hypothetical protein	0.765298	1.18415e-06				TGGT1_253850	hypothetical protein	-0.508761	0.00468211
TGGT1_289900	n-acetyltransferase family protein	0.752721	0.00128355				TGGT1_278365	Toxoplasma gondii family A protein	-0.492139	0.00803232
TGGT1_269050	hypothetical protein	0.752596	2.23033e-06				TGGT1_258020	hypothetical protein	-0.491649	0.13169
TGGT1_271840	hypothetical protein	0.751793	8.916e-05				TGGT1_233735	hypothetical protein	-0.491231	6.05791e-06
TGGT1_263160	hypothetical protein	0.743929	0.00514335				TGGT1_270580	HECT-domain (ubiquitin-transferase) domain-containing protein	-0.49097	0.00330381
TGGT1_299015	hypothetical protein	0.73871	0.00522616				TGGT1_356120	putative kelch repeat protein	-0.489886	0.178348
TGGT1_225170	hypothetical protein	0.737773	0.0113216				TGGT1_241710	hypothetical protein	-0.487937	0.0407092
TGGT1_307260	Toxoplasma gondii family C protein	0.734293	0.000215755				TGGT1_216070	hypothetical protein	-0.486484	3.34459e-05
TGGT1_268610	hypothetical protein	0.733806	1.57373e-07				TGGT1_288730	hypothetical protein	-0.482732	0.00457461
TGGT1_245485	microneme protein MIC9	0.725882	3.33569e-08				TGGT1_260190	microneme protein MIC13	-0.47628	0.0998664
TGGT1_200340	hypothetical protein	0.718249	0.0041588				TGGT1_270720	hypothetical protein	-0.472851	1.76049e-05
TGGT1_209945	hypothetical protein	0.713893	6.27143e-05				TGGT1_202720	RNB family domain-containing protein	-0.471888	0.000688656
TGGT1_207930	phosphatidylethanolamine-binding protein	0.711189	1.95722e-06				TGGT1_310290	regulator of chromosome condensation (RCC1) repeat-containing protein	-0.468806	0.0549343
TGGT1_234180	hypothetical protein	0.705757	3.33523e-06				TGGT1_284420	hypothetical protein	-0.468394	0.0158153
TGGT1_306270	hypothetical protein	0.703482	0.00112537				TGGT1_297210	hypothetical protein	-0.468076	0.000176024
TGGT1_309990	hypothetical protein	0.697585	0.000144086				TGGT1_410060	putative proteophosphoglycan ppg4, related protein	-0.467235	0.0262372
TGGT1_276940	ribosome associated membrane protein RAMP4, putative	0.696389	6.00209e-09				TGGT1_201820	hypothetical protein	-0.466038	5.50263e-05
TGGT1_280380	poly(ADP-ribose) glycohydrolase	0.693316	7.55234e-10				TGGT1_209770	helicase, putative	-0.46328	0.0022421
TGGT1_316710	hypothetical protein	0.689473	2.37314e-06				TGGT1_255240	hypothetical protein	-0.460673	6.15955e-05
TGGT1_268765	hypothetical protein	0.688697	0.00381253				TGGT1_211010	hypothetical protein	-0.45942	3.28833e-05
TGGT1_253690	hypothetical protein	0.682089	7.65878e-10				TGGT1_248610	hypothetical protein	-0.459367	2.26353e-05
TGGT1_261250	histone H2A1	0.680358	0.0203609				TGGT1_207970	HEAT repeat-containing protein	-0.459086	0.121203
TGGT1_311830	hypothetical protein	0.680139	0.00584358				TGGT1_240210	phosphate transporter family protein, putative	-0.457291	0.00887788
TGGT1_214575	hypothetical protein	0.677675	0.000390105				TGGT1_253530	hypothetical protein	-0.455559	0.0476084
TGGT1_250220	hypothetical protein	0.674392	1.45964e-06				TGGT1_262900	hypothetical protein	-0.45373	0.00128583
TGGT1_314550	hypothetical protein	0.667953	0.00652236				TGGT1_305760	hypothetical protein	-0.450948	0.0102433
TGGT1_254600	ubiquitin family protein	0.665825	0.000433571				TGGT1_286160B	non-specific serine/threonine protein kinase	-0.447275	2.99911e-05
TGGT1_297980	hypothetical protein	0.660425	0.0836183				TGGT1_261200	TBC domain-containing protein	-0.444934	0.00606513
TGGT1_209985	cAMP-dependent protein kinase	0.65913	0.0121753				TGGT1_211270	sushi domain (scr repeat) domain-containing protein	-0.442608	0.00104157
TGGT1_275460	hypothetical protein	0.657819	0.0148378				TGGT1_313870	zinc finger, C3HC4 type (RING finger) domain-containing protein	-0.442297	0.00192889
TGGT1_222920	mbp-1 interacting protein-2a family protein	0.657138	4.38455e-05				TGGT1_217692	hypothetical protein	-0.441994	0.0020729
TGGT1_320230	SAG-related sequence SRS15C	0.65598	0.0252473				TGGT1_410770	histone deacetylase SIR2-like protein	-0.441745	0.123736
TGGT1_203060	hypothetical protein	0.65139	2.92093e-06				TGGT1_202640	RNA pseudouridine synthase superfamily protein	-0.438359	0.00116508
TGGT1_213280	SAG-related sequence SRS25	0.651023	5.86334e-08				TGGT1_268430	hypothetical protein	-0.435955	0.0250218
TGGT1_244412	hypothetical protein	0.647842	0.000957525				TGGT1_228270	hypothetical protein	-0.435549	0.0402749
TGGT1_320525	hypothetical protein	0.640946	0.0016911				TGGT1_218362	zinc finger protein ZFP1	-0.431805	0.000243773
TGGT1_206460	hypothetical protein	0.635958	0.00203745				TGGT1_320160A	hypothetical protein	-0.431323	0.00106749
TGGT1_286130	hypothetical protein	0.635774	0.00696039				TGGT1_248790	hypothetical protein	-0.42954	0.0373208
TGGT1_224620	hypothetical protein	0.62616	0.00337283				TGGT1_247790	VRR-NUC domain-containing protein	-0.429472	0.000177184
TGGT1_314330	ABC transporter, ATP-binding domain-containing protein	0.623396	0.0052135				TGGT1_267790	hypothetical protein	-0.429085	0.0225228
TGGT1_262480	dynein light chain roadblock-type 2, putative	0.621611	4.43325e-05				TGGT1_262780	FHA domain-containing protein	-0.428388	0.000853105
TGGT1_310160	argonaute AGO	0.62143	0.0313645				TGGT1_249325	hypothetical protein	-0.427917	0.0918433
TGGT1_218740	membrane protein, putative	0.619652	0.00112085				TGGT1_297420	beta-tubulin cofactor D, putative	-0.42669	0.000903303
TGGT1_202930	hypothetical protein	0.6187	0.0643406				TGGT1_319620	hypothetical protein	-0.426339	0.00428107
TGGT1_286595	hypothetical protein	0.614332	0.00545292				TGGT1_309080	hypothetical protein	-0.425886	0.0651471
TGGT1_309760	hypothetical protein	0.61224	2.51947e-07				TGGT1_299250	hypothetical protein	-0.42538	0.00647666
TGGT1_360620	hypothetical protein	0.611953	0.00183385				TGGT1_271370	hypothetical protein	-0.424898	0.00118292
TGGT1_254060	SAG-related sequence SRS14A	0.610177	0.0265108				TGGT1_273580	hypothetical protein	-0.423479	0.00218816
TGGT1_205730	hypothetical protein	0.60877	0.0110156				TGGT1_212100	ThiF family protein	-0.42249	0.00566573
TGGT1_360000	hypothetical protein	0.60748	0.037492				TGGT1_228670	hypothetical protein	-0.422484	0.000155886
TGGT1_208980	hypothetical protein	0.607282	0.00748806				TGGT1_247730	AP2 domain transcription factor AP2XII-5	-0.421076	0.00429405
TGGT1_215360	hypothetical protein	0.605114	0.00134556				TGGT1_212170	GIY-YIG catalytic domain-containing protein	-0.420123	0.0154074
TGGT1_208450	protease inhibitor PI2	0.604905	3.37258e-06				TGGT1_292120	membrane occupation and recognition nexus protein MORN2	-0.419057	6.21959e-05
TGGT1_258720	Ubiquitin family protein, putative	0.602859	0.00849097				TGGT1_201810	hypothetical protein	-0.418989	0.00934031
TGGT1_292245	hypothetical protein	0.601988	0.00486514				TGGT1_264650	phosphoacetylglucosamine mutase	-0.417794	0.00357918
TGGT1_203310	dense granule protein GRA7	0.601671	3.52405e-07				TGGT1_274000	hypothetical protein	-0.41466	0.00104826
TGGT1_275860	hypothetical protein	0.599681	2.18373e-08				TGGT1_222390	hypothetical protein	-0.413969	0.0136081
TGGT1_236070	pyrroline-5-carboxylate reductase	0.599535	0.000946713				TGGT1_234600	hypothetical protein	-0.413263	0.0831403
TGGT1_304670	leucine rich repeat-containing protein	0.596328	2.08562e-06				TGGT1_273800	WD domain, G-beta repeat-containing protein	-0.411002	4.69037e-05
TGGT1_227630	hypothetical protein	0.595144	0.0815184				TGGT1_316090	RNAse P Rpr2/Rpp21 subunit domain-containing protein	-0.408524	0.0156593
TGGT1_318450	zinc finger, C3HC4 type (RING finger) domain-containing protein	0.59467	0.00353972				TGGT1_229460	SWI2/SNF2-containing protein	-0.407837	0.00296246
TGGT1_233450	SAG-related sequence SRS29A	0.594539	5.07025e-07				TGGT1_228350	elongation factor Tu GTP binding domain-containing protein	-0.407215	0.00352667
TGGT1_207600	tubulin/FtsZ family, GTPase domain-containing protein	0.590322	0.0272956				TGGT1_288240	hypothetical protein	-0.407131	0.0219983
TGGT1_221905	hypothetical protein	0.588498	1.08507e-05				TGGT1_233160	hypothetical protein	-0.40651	0.000742035
TGGT1_306195	hypothetical protein	0.586212	0.00178264				TGGT1_253030	glycosyl hydrolase, family 31 protein	-0.405993	0.00514531
TGGT1_288590	hypothetical protein	0.582589	0.00646995				TGGT1_318760	hypothetical protein	-0.403644	0.0107202
TGGT1_249030	endonuclease/exonuclease/phosphatase family protein	0.581093	0.00137406				TGGT1_242780	hypothetical protein	-0.402908	0.0027314
TGGT1_254340	hypothetical protein	0.579711	0.0474265				TGGT1_225890	hypothetical protein	-0.402451	0.000171782
TGGT1_363940	putative transmembrane protein	0.578241	0.00324511				TGGT1_229720	hypothetical protein	-0.402162	0.0154865
TGGT1_409260	hypothetical protein	0.578158	0.019448				TGGT1_269460	Ser/Thr phosphatase family protein	-0.401609	0.000143253
TGGT1_250710	microneme protein MIC10	0.577473	2.86043e-07				TGGT1_409540	protamine protein P1	-0.401461	0.11831
TGGT1_200360	hypothetical protein	0.574497	2.21096e-07				TGGT1_246750	hypothetical protein	-0.401439	0.154304
TGGT1_252390	hypothetical protein	0.57414	6.63872e-06				TGGT1_240255	hypothetical protein	-0.399911	0.164733
TGGT1_222850	stress responsive a/b barrel domain-containing protein	0.572948	3.58489e-06				TGGT1_233120	AP2 domain transcription factor AP2VIII-2	-0.399528	0.000323157
TGGT1_258410	photosensitized INA-labeled protein PHIL1	0.569482	1.0077e-08				TGGT1_306380	U1 zinc finger protein	-0.39803	0.00209817
TGGT1_217951	hypothetical protein	0.569047	0.000129372				TGGT1_260300	metal cation transporter, ZIP family protein	-0.397182	0.0877881
TGGT1_217560	DNA-directed RNA polymerase II RPB10	0.567749	0.000328403				TGGT1_208040	aldo-keto reductase	-0.397007	0.0015324
TGGT1_249840	dynein heavy chain 2, putative	0.567606	0.00841594				TGGT1_225270	hypothetical protein	-0.396703	0.00212348
TGGT1_293780	hypothetical protein	0.565854	0.154921				TGGT1_283740	RNA recognition motif-containing protein	-0.396327	0.00234179
TGGT1_236670B	hypothetical protein	0.562549	0.0516872				TGGT1_236780	zinc finger, C3HC4 type (RING finger) domain-containing protein	-0.39595	0.0153559
TGGT1_200250	microneme protein MIC17A	0.56249	1.56902e-05				TGGT1_274160	hypothetical protein	-0.394961	0.0218858
TGGT1_278930	Tubulin-tyrosine ligase family protein	0.561733	0.000578082				TGGT1_269180	MIF4G domain-containing protein	-0.394794	0.00413067
TGGT1_271935	hypothetical protein	0.560972	3.13461e-05				TGGT1_247740	hypothetical protein	-0.393107	0.0611486
TGGT1_208370	myosin heavy chain, putative	0.559907	0.000334152				TGGT1_286230	hypothetical protein	-0.392344	0.00266749
TGGT1_280375	hypothetical protein	0.558696	0.000171306				TGGT1_244710	hypothetical protein	-0.391993	0.148079
TGGT1_259580	hypothetical protein	0.556406	0.000374813				TGGT1_275400	hypothetical protein	-0.390358	0.0736731
TGGT1_308970	hypothetical protein	0.555171	7.53349e-06				TGGT1_216335	hypothetical protein	-0.390122	0.00021317
TGGT1_221590	dual specificity phosphatase, catalytic domain-containing protein	0.554468	2.54589e-05				TGGT1_359190	leucine rich repeat protein	-0.389633	0.00564484
TGGT1_200290	rhomboid protease ROM1	0.553801	1.3297e-06				TGGT1_271090	hypothetical protein	-0.388762	0.0191391
TGGT1_215970	hypothetical protein	0.553711	0.00110779				TGGT1_229630	eIF2 kinase IF2K-A (incomplete catalytic triad)	-0.388444	0.000431143
TGGT1_306620	AP2 domain transcription factor AP2IX-9	0.552529	0.00340518				TGGT1_261430	hypothetical protein	-0.388244	0.000220782
TGGT1_253640	hypothetical protein	0.551591	0.000980863				TGGT1_206670	hypothetical protein	-0.38719	0.00146442
TGGT1_318750	deoxyribose-phosphate aldolase	0.550831	0.00239383				TGGT1_209650A	RNA-directed DNA polymerase	-0.386575	0.0458066
TGGT1_317705	enoyl-CoA hydratase/isomerase family protein	0.54956	0.0257728				TGGT1_221320	acetyl-CoA carboxylase ACC1	-0.386408	0.00141302
TGGT1_214430	hypothetical protein	0.54946	0.0291713				TGGT1_269210	hypothetical protein	-0.386062	0.0165993
TGGT1_242000	DUF51 family protein	0.549318	2.99809e-06				TGGT1_273380	ion channel protein	-0.385859	0.00903013
TGGT1_237230	hypothetical protein	0.544328	2.21108e-06				TGGT1_265770	hypothetical protein	-0.385826	0.00028164
TGGT1_215980	hypothetical protein	0.543644	1.60858e-06				TGGT1_221200B	CW-type Zinc Finger protein	-0.385635	0.000431153
TGGT1_239310	ribulose 5-phosphate isomerase	0.543566	7.45024e-05				TGGT1_258480	hypothetical protein	-0.385634	0.000143118
TGGT1_207140	SAG-related sequence SRS49B	0.543473	0.000679352				TGGT1_202410	hypothetical protein	-0.385401	0.000560778
TGGT1_240960	AIG2 family protein	0.541646	1.64296e-05				TGGT1_209280	hypothetical protein	-0.385252	0.000577891
TGGT1_215390	TIM10 family protein, putative	0.539382	0.0372294				TGGT1_313270	hypothetical protein	-0.384732	0.000939189
TGGT1_258870A	hypothetical protein	0.539316	5.69044e-05				TGGT1_214600	hypothetical protein	-0.384073	0.000391934
TGGT1_269780	ADP-ribosylation factor, putative	0.538196	0.00886368				TGGT1_209108	hypothetical protein	-0.383485	0.0203644
TGGT1_263560	hypothetical protein	0.535925	9.52689e-06				TGGT1_409600	rhoptry kinase family protein	-0.382749	0.129638
TGGT1_312600	heat shock protein HSP21	0.535337	6.58364e-06				TGGT1_277530	DNA topoisomerase domain-containing protein	-0.38152	0.0169319
TGGT1_250940	hypothetical protein	0.531778	6.43896e-07				TGGT1_224280	CPSF A subunit region protein	-0.381164	0.0028683
TGGT1_215385	transporter, major facilitator family protein	0.529512	0.0684159				TGGT1_219440	hypothetical protein	-0.380342	0.000648026
TGGT1_252190	KRUF family protein	0.528942	0.00018044				TGGT1_361030	hypothetical protein	-0.37982	0.015951
TGGT1_245480	hypothetical protein	0.52884	0.00614446				TGGT1_297330	hypothetical protein	-0.379657	0.0219333
TGGT1_265810	hypothetical protein	0.527759	0.0620838				TGGT1_203480	hypothetical protein	-0.379627	0.0152179
TGGT1_233510	hypothetical protein	0.526809	0.00103811				TGGT1_227350	hypothetical protein	-0.379605	0.00101085
TGGT1_239795	hypothetical protein	0.525384	0.0605875				TGGT1_233080	G-patch domain-containing protein	-0.378892	0.00117141
TGGT1_271335	hypothetical protein	0.525382	0.0167085				TGGT1_289130	hypothetical protein	-0.378515	0.00297054
TGGT1_211630	hypothetical protein	0.523317	4.49863e-06				TGGT1_244510	AP2 domain transcription factor AP2VI-3	-0.375369	0.00491959
TGGT1_318575	hypothetical protein	0.523082	0.0552313				TGGT1_287980	FHA domain-containing protein	-0.375279	0.00138103
TGGT1_201630A	protein phosphatase 2C domain-containing protein	0.522867	0.00706704				TGGT1_285660B	DEAD/DEAH box helicase domain-containing protein	-0.375212	0.00605064
TGGT1_258870B	hypothetical protein	0.521627	1.39108e-05				TGGT1_269740	R3H domain-containing protein	-0.375075	0.033644
TGGT1_209570	suppressor of mitotic defects protein	0.520048	0.0170822				TGGT1_217730	hypothetical protein	-0.374886	0.00398347
TGGT1_210810	hypothetical protein	0.518535	0.000161189				TGGT1_203320	zinc finger in N-recognin protein	-0.374815	0.00360465
TGGT1_277080	microneme protein MIC5	0.517699	8.58624e-06				TGGT1_227980	hypothetical protein	-0.373183	0.0139202
TGGT1_239780	hypothetical protein	0.516964	0.00262335				TGGT1_244050	hypothetical protein	-0.37279	0.00441076
TGGT1_288650	dense granule protein GRA12	0.51625	1.45878e-07				TGGT1_232190	Sec7 domain-containing protein	-0.372214	0.00034536
TGGT1_306688	hypothetical protein	0.515991	0.103351				TGGT1_300320	dimethyladenosine transferase	-0.37217	0.0769514
TGGT1_294705	hypothetical protein	0.515728	0.0048127				TGGT1_243635	hypothetical protein	-0.371502	0.00137551
TGGT1_232640	RNA 2'-phosphotransferase, Tpt1/KptA family protein	0.515199	0.000578953				TGGT1_288940	hypothetical protein	-0.370731	0.0015832
TGGT1_250100	hypothetical protein	0.514262	0.000145419				TGGT1_226660	hypothetical protein	-0.370255	0.000419041
TGGT1_232030	hypothetical protein	0.513147	6.80594e-05				TGGT1_214740	hypothetical protein	-0.369505	0.000548727
TGGT1_229220	hypothetical protein	0.512614	0.00342649				TGGT1_234970	Tyrosine kinase-like (TKL) protein	-0.369364	0.000643066
TGGT1_305050	calmodulin, putative	0.512237	0.000238174				TGGT1_221870	hypothetical protein	-0.369311	0.000757435
TGGT1_324600	heat shock protein	0.512048	1.5033e-06				TGGT1_318770	aurora kinase(incomplete catalytic triad)	-0.369029	0.000292418
TGGT1_321685	hypothetical protein	0.511672	0.00243223				TGGT1_213890	Myb family DNA-binding domain-containing protein	-0.36887	0.0073217
TGGT1_292960	hypothetical protein	0.510717	0.00193899				TGGT1_232320	hypothetical protein	-0.3679	0.0322538
TGGT1_279440	PA14 domain-containing protein	0.508233	0.00577968				TGGT1_258650	protoheme ferro-lyase, putative	-0.367513	0.0094272
TGGT1_289610	hypothetical protein	0.507605	0.0817841				TGGT1_242790B	trichohyalin, putative	-0.367079	0.011293
TGGT1_247630	membrane protein, putative	0.5075	0.12639				TGGT1_295400	hypothetical protein	-0.365704	0.0085936
TGGT1_232410	PDI family protein	0.506024	3.92002e-06				TGGT1_271400	hypothetical protein	-0.365094	0.0185838
TGGT1_237015	hypothetical protein	0.505584	0.0019879				TGGT1_259860	hypothetical protein	-0.364815	0.00144849
TGGT1_304690	hypothetical protein	0.505144	0.0628074				TGGT1_255940	hypothetical protein	-0.363722	0.0147954
TGGT1_290570	hypothetical protein	0.50499	0.160856				TGGT1_225440	hypothetical protein	-0.363538	0.0808976
TGGT1_258458	hypothetical protein	0.502734	0.000131013				TGGT1_281480	WD domain, G-beta repeat-containing protein	-0.363498	0.00854451
TGGT1_293280	cyclin protein	0.498939	0.0464573				TGGT1_261490	hypothetical protein	-0.362621	0.000957512
TGGT1_223750	hypothetical protein	0.498528	0.00848306				TGGT1_312700	hypothetical protein	-0.362574	0.000827327
TGGT1_258040	hypothetical protein	0.497543	0.0475088				TGGT1_202700	hypothetical protein	-0.362399	0.0413968
TGGT1_283540	hypothetical protein	0.49711	0.000632595				TGGT1_294710	RNA recognition motif-containing protein	-0.362353	0.00606294
TGGT1_215450	aquaporin 1	0.494336	0.027619				TGGT1_294730	hypothetical protein	-0.36191	0.000440653
TGGT1_221630	hypothetical protein	0.494156	0.00213275				TGGT1_229370	AP2 domain transcription factor AP2VIII-1	-0.360993	0.00158143
TGGT1_216460	hypothetical protein	0.493526	5.28625e-05				TGGT1_265840	hypothetical protein	-0.360831	0.000643319
TGGT1_243545	hypothetical protein	0.492569	2.44692e-06				TGGT1_271910	DnaJ domain-containing protein	-0.357373	0.0388597
TGGT1_228140	hypothetical protein	0.492442	0.0321016				TGGT1_256960	FYVE zinc finger domain-containing protein	-0.35724	0.134514
TGGT1_272730	hypothetical protein	0.490807	0.0238025				TGGT1_297780	ATPase/histidine kinase/DNA gyrase B/HSP90 domain-containing protein	-0.356795	0.0150714
TGGT1_246485	hypothetical protein	0.49066	0.0156211				TGGT1_222300	hypothetical protein	-0.356604	0.00157344
TGGT1_217510	hypothetical protein	0.488527	4.79871e-06				TGGT1_212880	surface antigen repeat-containing protein	-0.356247	0.0015189
TGGT1_279550	hypothetical protein	0.488317	0.0200457				TGGT1_312430	hypothetical protein	-0.355717	0.0149242
TGGT1_236050	fructose-bisphosphate aldolase, putative	0.4875	0.0107844				TGGT1_217360	hypothetical protein	-0.355424	0.00241161
TGGT1_206695	hypothetical protein	0.48733	0.0023859				TGGT1_360050	hypothetical protein	-0.354804	0.0402108
TGGT1_241000	hypothetical protein	0.486902	0.000556669				TGGT1_251560	hypothetical protein	-0.354339	0.00346898
TGGT1_256100	tetratricopeptide repeat-containing protein	0.485441	0.0112308				TGGT1_221675B	hypothetical protein	-0.353181	0.00695195
TGGT1_258470	hypothetical protein	0.484775	5.58439e-06				TGGT1_202470	rRNA metabolism protein, SBDS family protein	-0.352881	0.00721078
TGGT1_310030	cyclase-associated protein, putative	0.484484	6.35109e-06				TGGT1_311625	WD domain, G-beta repeat-containing protein	-0.352811	0.00511588
TGGT1_253820	hypothetical protein	0.483479	0.000201863				TGGT1_288250	hypothetical protein	-0.352593	0.0184778
TGGT1_261475	hypothetical protein	0.482672	0.019597				TGGT1_306080	ATP-dependent DNA helicase, RecQ family protein	-0.352481	0.00114067
TGGT1_310455	hypothetical protein	0.481966	0.042677				TGGT1_277930	hypothetical protein	-0.35242	0.167658
TGGT1_277950	lipase	0.481781	0.0449025				TGGT1_221675A	hypothetical protein	-0.352128	0.0730495
TGGT1_310515	hypothetical protein	0.481733	0.0838026				TGGT1_217790	S1 RNA binding domain-containing protein	-0.351961	0.0223779
TGGT1_240560	MAPEG family protein	0.481702	0.00125681				TGGT1_208730	microneme protein, putative	-0.351646	0.397858
TGGT1_205680	hypothetical protein	0.481002	0.00913085				TGGT1_239290	hypothetical protein	-0.351101	0.00408867
TGGT1_284660	mitochondrial ribosomal protein s6-2, putative	0.479048	0.0379558				TGGT1_273780	SWI2/SNF2-containing protein	-0.351101	0.0413934
TGGT1_279340	hypothetical protein	0.478797	0.0090003				TGGT1_237090	AP2 domain transcription factor AP2X-5	-0.350965	0.0300918
TGGT1_289050	FIKK kinase, putative	0.478396	2.06335e-05				TGGT1_257770	histone lysine methyltransferase SET2	-0.350626	0.00147193
TGGT1_220640	hypothetical protein	0.47822	0.000196046				TGGT1_236790	hypothetical protein	-0.350131	0.0354574
TGGT1_279540	hypothetical protein	0.476293	0.0573588				TGGT1_203440	anaphase-promoting complex subunit APC10	-0.349903	0.21648
TGGT1_318650	transhydrogenase	0.475232	2.46143e-06				TGGT1_269990	hypothetical protein	-0.349218	0.00228747
TGGT1_209490	hypothetical protein	0.473689	0.000574167				TGGT1_269760	'chromo' (CHRromatin Organization MOdifier) domain-containing protein	-0.349203	0.0150331
TGGT1_213635	hypothetical protein	0.471942	0.0282922				TGGT1_318350	Pumilio-family RNA binding repeat-containing protein	-0.347801	0.00128294
TGGT1_294990	hypothetical protein	0.471926	2.40443e-05				TGGT1_311210	hypothetical protein	-0.347767	0.00089458
TGGT1_289600	heat shock protein HSP29	0.471449	7.65725e-06				TGGT1_247290	hypothetical protein	-0.347506	0.0259066
TGGT1_227430	transmembrane amino acid transporter protein	0.471355	0.0162908				TGGT1_254940	MIF4G domain-containing protein	-0.346676	0.00170118
TGGT1_215480	Adenosine/AMP deaminase domain-containing protein	0.471205	0.000185948				TGGT1_255860	hypothetical protein	-0.346366	0.0892851
TGGT1_246130	serpin (serine proteinase inhibitor) superfamily protein	0.469753	0.000258538				TGGT1_307990	arrestin (or s-antigen), n-terminal domain-containing protein	-0.346338	0.0716763
TGGT1_240270	hypothetical protein	0.467896	0.0483027				TGGT1_264760	Oxysterol-binding protein	-0.346252	0.00354153
TGGT1_254606	hypothetical protein	0.467819	0.000188333				TGGT1_244260	hypothetical protein	-0.344282	0.272254
TGGT1_236870	hypothetical protein	0.467556	1.36459e-05				TGGT1_254200	anticodon binding domain-containing protein	-0.343729	0.0154755
TGGT1_306680	hypothetical protein	0.467293	0.0116241				TGGT1_363620	hypothetical protein	-0.343356	0.0551337
TGGT1_270700	hypothetical protein	0.467055	0.00125005				TGGT1_216700	hypothetical protein	-0.343022	0.0387983
TGGT1_239770	alveolin domain containing intermediate filament IMC11	0.466721	0.000346814				TGGT1_293300	Yip1 domain-containing protein	-0.342536	0.00799483
TGGT1_270670	hypothetical protein	0.466456	0.0738075				TGGT1_208560	carrier superfamily protein	-0.342143	0.000908645
TGGT1_308840	SAG-related sequence SRS51	0.466293	9.91844e-06				TGGT1_256810	DnaJ domain-containing protein	-0.341709	0.0422111
TGGT1_289920	hypothetical protein	0.466092	0.00017298				TGGT1_204140	PHD-finger domain-containing protein	-0.341617	0.0145878
TGGT1_289370	hypothetical protein	0.465976	3.52257e-05				TGGT1_231030	hypothetical protein	-0.341127	0.01057
TGGT1_262860	ADP-ribosylation factor family protein 1, putative	0.465267	0.00441013				TGGT1_281675	protein kinase, putative	-0.341126	0.0405092
TGGT1_246930	calmodulin CAM1	0.464733	0.000459437				TGGT1_217750	hypothetical protein	-0.340898	0.023
TGGT1_263550	39S ribosomal protein L47, mitochondrial precursor, putative	0.464677	0.0026904				TGGT1_267750	hypothetical protein	-0.340444	0.0156335
TGGT1_255360	hypothetical protein	0.464382	0.0785145				TGGT1_231440	LsmAD domain-containing protein	-0.340325	0.0013989
TGGT1_263530	chaperonin, putative	0.463672	5.36961e-05				TGGT1_208070	inositol polyphosphate kinase	-0.340139	0.00152902
TGGT1_273300	hypothetical protein	0.462994	0.0778801				TGGT1_251660	hypothetical protein	-0.339541	0.251019
TGGT1_216180	hypothetical protein	0.462875	0.000102852				TGGT1_219260B	cation-transporting ATPase, putative	-0.339409	0.000929332
TGGT1_249760	vitamin k epoxide reductase family protein	0.462648	0.0229065				TGGT1_271390	hypothetical protein	-0.3394	0.0398725
TGGT1_233300	RhoGAP domain-containing protein	0.461319	0.00102795				TGGT1_209790	radical SAM domain-containing protein	-0.339373	0.049407
TGGT1_205690	hypothetical protein	0.460063	0.000612801				TGGT1_219710	hypothetical protein	-0.339232	0.00164686
TGGT1_201110	hypothetical protein	0.459948	0.0319556				TGGT1_311740	hypothetical protein	-0.338501	0.00373213
TGGT1_245475	hypothetical protein	0.459756	0.0118742				TGGT1_248770	hypothetical protein	-0.33799	0.0143429
TGGT1_305250	hypothetical protein	0.459531	0.000874676				TGGT1_209130	regulator of chromosome condensation (RCC1) repeat-containing protein	-0.337642	0.0324903
TGGT1_249370	translation initiation factor SUI1, putative	0.458713	2.06549e-05				TGGT1_247050	hypothetical protein	-0.337509	0.00115718
TGGT1_267585	hypothetical protein	0.45859	0.0981454				TGGT1_242830	XRN 5'-3' exonuclease N-terminus protein	-0.336729	0.00170137
TGGT1_234350	hypothetical protein	0.458578	0.0262985				TGGT1_214900	hypothetical protein	-0.336674	0.00225933
TGGT1_212270	hypothetical protein	0.458534	0.00013614				TGGT1_270900	ATPase, AAA family protein	-0.336542	0.00128762
TGGT1_314440	hypothetical protein	0.45472	0.000113028				TGGT1_223560	hypothetical protein	-0.335754	0.0531169
TGGT1_240570	hypothetical protein	0.454644	0.000120257				TGGT1_321340	membrane protein, putative	-0.335653	0.00116188
TGGT1_307650	uracil-DNA glycosylase	0.454358	0.000467881				TGGT1_234990	hypothetical protein	-0.334863	0.00851546
TGGT1_205110	hypothetical protein	0.452603	0.0608037				TGGT1_271360	hypothetical protein	-0.334783	0.131647
TGGT1_266910	cell-cycle-associated protein kinase GSK, putative	0.45258	0.00523327				TGGT1_297640	acyltransferase domain-containing protein	-0.334301	0.0740704
TGGT1_293650	hypothetical protein	0.452412	0.0389349				TGGT1_202730	hypothetical protein	-0.33372	0.00399932
TGGT1_293720	hypothetical protein	0.45176	0.00127846				TGGT1_247710	casein kinase I	-0.333614	0.0121949
TGGT1_298060	Toxoplasma gondii family C protein	0.450937	0.0505512				TGGT1_219300	ran binding protein	-0.33361	0.0405923
TGGT1_410800	hypothetical protein	0.449037	5.66979e-05				TGGT1_237170	hypothetical protein	-0.333561	0.0415503
TGGT1_321510	hypothetical protein	0.448256	0.0116016				TGGT1_261510	hypothetical protein	-0.332431	0.0806505
TGGT1_311335	dual specificity phosphatase, catalytic domain-containing protein	0.447988	4.66559e-05				TGGT1_200260	hypothetical protein	-0.332289	0.10568
TGGT1_219820	putative polyubiquitin UbC	0.447923	0.000310655				TGGT1_275430	hypothetical protein	-0.331993	0.00145271
TGGT1_310055	hypothetical protein	0.447318	0.0490854				TGGT1_207630	peptidyl-tRNA hydrolase domain-containing protein	-0.331225	0.0282573
TGGT1_247220	nudix -type motif 9 isoform a family protein	0.446384	0.00053999				TGGT1_256910	hypothetical protein	-0.331114	0.0259669
TGGT1_242580	iron only hydrogenase large subunit, c-terminal domain-containing protein	0.442546	0.00854994				TGGT1_240970	hypothetical protein	-0.331075	0.0388472
TGGT1_215210	hypothetical protein	0.442466	0.022586				TGGT1_248570	hypothetical protein	-0.330704	0.00647932
TGGT1_233460	SAG-related sequence SRS29B	0.441699	0.000324488				TGGT1_223970	translation elongation and release factors (gtpases), putative	-0.329623	0.0165339
TGGT1_238073	hypothetical protein	0.441376	0.0508847				TGGT1_202970	hypothetical protein	-0.329274	0.203235
TGGT1_210790	dihydroorotate dehydrogenase reveal, putative	0.441235	0.000686428				TGGT1_233245	hypothetical protein	-0.328662	0.00787828
TGGT1_318880	hypothetical protein	0.439068	0.0579576				TGGT1_236560	hypothetical protein	-0.328559	0.0125782
TGGT1_245428	hypothetical protein	0.438418	0.00939572				TGGT1_271880	B-box zinc finger domain-containing protein	-0.327212	0.00273205
TGGT1_309100	hypothetical protein	0.438246	0.0437073				TGGT1_227320	hypothetical protein	-0.326882	0.0237101
TGGT1_314080	hypothetical protein	0.437601	0.000197144				TGGT1_316110	ribosomal protein RPS15	-0.326812	0.142493
TGGT1_362420	hypothetical protein	0.436235	0.0607335				TGGT1_212140	hypothetical protein	-0.326095	0.00295342
TGGT1_230610	transmembrane protein TMEM222	0.436133	0.0475248				TGGT1_225770	Tyrosine kinase-like (TKL) protein	-0.325811	0.0076348
TGGT1_221295	hypothetical protein	0.435806	0.00489768				TGGT1_290225	hypothetical protein	-0.325421	0.0153461
TGGT1_247530	hypothetical protein	0.434784	0.000104556				TGGT1_299168	ATPase, AAA family protein	-0.325353	0.257354
TGGT1_204440	cyclic nucleotide-binding domain-containing protein	0.434591	0.0493661				TGGT1_312560	hypothetical protein	-0.325052	0.00281763
TGGT1_225120	hypothetical protein	0.434145	3.45774e-05				TGGT1_286790	nuclear factor NF2	-0.32499	0.0497134
TGGT1_310400	glycosyl transferase family 8 protein	0.433063	0.0376071				TGGT1_234560	hypothetical protein	-0.324694	0.00330063
TGGT1_216720	hypothetical protein	0.432799	0.000218629				TGGT1_205100	hypothetical protein	-0.324462	0.0204353
TGGT1_213820	hypothetical protein	0.432401	0.000576437				TGGT1_232060	hypothetical protein	-0.324391	0.00540579
TGGT1_203290	hypothetical protein	0.432314	0.00582682				TGGT1_248750	hypothetical protein	-0.324264	0.171298
TGGT1_278760	hypothetical protein	0.431565	0.0557588				TGGT1_225960	STE kinase	-0.323997	0.0294044
TGGT1_295360	hypothetical protein	0.431089	2.23252e-05				TGGT1_216380	phospholipid-translocating P-type ATPase, flippase subfamily protein	-0.323355	0.00246326
TGGT1_286610	ribosomal protein RPS14, putative	0.431064	0.0149933				TGGT1_228120	hypothetical protein	-0.323339	0.00202406
TGGT1_208430	serine proteinase inhibitor PI-2, putative	0.430519	0.00706871				TGGT1_284050	DEAD/DEAH box helicase domain-containing protein	-0.323065	0.00812868
TGGT1_265030	hypothetical protein	0.430326	0.083762				TGGT1_272155	hypothetical protein	-0.322974	0.00359775
TGGT1_288550	hypothetical protein	0.430137	0.00434721				TGGT1_237830	DNA polymerase I domain-containing protein	-0.322838	0.0176964
TGGT1_248710	hypothetical protein	0.430075	0.00443814				TGGT1_319530	splicing factor SF2	-0.322647	0.00900851
TGGT1_320720	hypothetical protein	0.430014	0.0558841				TGGT1_307820	hypothetical protein	-0.322449	0.0239162
TGGT1_203560	hypothetical protein	0.42984	0.00118841				TGGT1_270530	ubiquitin fusion degradation protein UFD1CY	-0.322285	0.00934729
TGGT1_305090	kinase binding protein cgi-121 protein	0.428249	0.0253499				TGGT1_228010	hypothetical protein	-0.322277	0.0325513
TGGT1_249330	DNA repair protein rad10 subfamily protein	0.427299	0.00738408				TGGT1_231170	RecF/RecN/SMC N terminal domain-containing protein	-0.322038	0.00365502
TGGT1_240060	hypothetical protein	0.427078	0.0161768				TGGT1_209850	RNA recognition motif-containing protein	-0.321301	0.00498217
TGGT1_202375	hypothetical protein	0.426248	0.0724143				TGGT1_261070	apicoplast triosephosphate translocator APT1	-0.32128	0.00472877
TGGT1_285290	hypothetical protein	0.426157	0.0077583				TGGT1_253860	Tyrosine kinase-like (TKL) protein	-0.321136	0.00287145
TGGT1_260825	hypothetical protein	0.425459	0.00645345				TGGT1_222330	hypothetical protein	-0.320533	0.0618218
TGGT1_239740	dense granule protein GRA14	0.425135	0.000132938				TGGT1_216250	RecF/RecN/SMC N terminal domain-containing protein	-0.32046	0.0191649
TGGT1_223672	3'(2'),5'-bisphosphate nucleotidase	0.424987	0.00223902				TGGT1_249560	DNA-directed RNA polymerase alpha chain rpoA	-0.320435	0.0184426
TGGT1_203470	hypothetical protein	0.424137	0.14403				TGGT1_254220	hypothetical protein	-0.32021	0.0411102
TGGT1_233200	ubiquitin related modifier protein	0.424009	0.0101515				TGGT1_321430	hypothetical protein	-0.319713	0.0977018
TGGT1_236620	protein kinase (incomplete catalytic triad)	0.423571	0.0206614				TGGT1_242415	histone lysine-specific demethylase	-0.319441	0.00416322
TGGT1_305930	hypothetical protein	0.423231	0.165829				TGGT1_203950	Myb family DNA-binding domain-containing protein	-0.31936	0.00256087
TGGT1_237195	hypothetical protein	0.422942	0.014756				TGGT1_224940	hypothetical protein	-0.319197	0.100261
TGGT1_234510	ankyrin repeat-containing protein	0.422802	0.00116153				TGGT1_265470	hypothetical protein	-0.318795	0.0267794
TGGT1_209930	hypothetical protein	0.421948	0.0528736				TGGT1_224050	AP2 domain transcription factor AP2X-4	-0.318753	0.00442449
TGGT1_223855	RNA recognition motif-containing protein	0.421908	0.00178176				TGGT1_304630	ATG C terminal domain-containing protein	-0.318721	0.00605359
TGGT1_210770	hypothetical protein	0.421391	0.040742				TGGT1_319930	hypothetical protein	-0.318596	0.00481757
TGGT1_227620	dense granule protein GRA2	0.420662	3.90096e-05				TGGT1_309170	TAF7-like RNA polymerase II TAF7L	-0.318461	0.0114743
TGGT1_256060	nucleosome assembly protein (nap) protein	0.41993	0.000469097				TGGT1_269290	hypothetical protein	-0.318125	0.0096998
TGGT1_254070	hypothetical protein	0.419645	0.00380154				TGGT1_207390	coatomer protein complex, gamma sub-unit, putative	-0.317806	0.0317533
TGGT1_277020	hypothetical protein	0.41925	0.0790617				TGGT1_278780	hypothetical protein	-0.317353	0.0205638
TGGT1_232840	hypothetical protein	0.418289	0.14364				TGGT1_221440	RPGR, putative	-0.316774	0.0131437
TGGT1_225250	LSU ribosomal protein L14P, putative	0.418118	0.0158189				TGGT1_275990	hypothetical protein	-0.316704	0.00687951
TGGT1_225540	hypothetical protein	0.4174	0.00576049				TGGT1_216840	hypothetical protein	-0.31594	0.134101
TGGT1_272370	hypothetical protein	0.417007	0.0286235				TGGT1_246700	hypothetical protein	-0.315083	0.339284
TGGT1_291660	hypothetical protein	0.416854	0.113139				TGGT1_301480B	hypothetical protein	-0.31483	0.327393
TGGT1_227840	Memo family protein	0.41674	0.000577684				TGGT1_285170	ribosomal RNA large subunit methyltransferase I, putative	-0.314705	0.0907109
TGGT1_219650	transporter, small conductance mechanosensitive ion channel (MscS) family protein	0.416436	0.0131226				TGGT1_264200	hypothetical protein	-0.314622	0.0192901
TGGT1_243930	hypothetical protein	0.415792	0.000524626				TGGT1_268710	elongation factor Tu GTP binding domain-containing protein	-0.314343	0.118896
TGGT1_231992	hypothetical protein	0.415402	0.00744429				TGGT1_243980	hypothetical protein	-0.314226	0.115451
TGGT1_215160	hypothetical protein	0.415368	0.000169265				TGGT1_265380	tetratricopeptide repeat (TPR)-/ U-box domain-containing protein	-0.313941	0.112352
TGGT1_292325	hypothetical protein	0.413665	0.0375975				TGGT1_252380	hypothetical protein	-0.31374	0.00643346
TGGT1_236030	hypothetical protein	0.413396	0.00672339				TGGT1_260380	hypothetical protein	-0.313495	0.0104699
TGGT1_288580	RNA methylase, putative	0.413389	0.0219839				TGGT1_205600	zinc finger, C3HC4 type (RING finger) domain-containing protein	-0.313021	0.0361478
TGGT1_409590	putative transmembrane protein	0.412924	0.207388				TGGT1_232680	hypothetical protein	-0.312977	0.00515657
TGGT1_257380	hypothetical protein	0.412695	6.76162e-05				TGGT1_290020	cyclin dependent kinase binding protein	-0.312854	0.0322335
TGGT1_264660	SAG-related sequence SRS44	0.412537	0.150472				TGGT1_202430	hypothetical protein	-0.312626	0.362303
TGGT1_277685	hypothetical protein	0.412196	0.00700067				TGGT1_248890	actin-like protein ALP3b	-0.312451	0.0104446
TGGT1_294680	hypothetical protein	0.411975	0.0259415				TGGT1_265190	Ulp1 protease family, C-terminal catalytic domain-containing protein	-0.312261	0.00283506
TGGT1_299780	hypothetical protein	0.411588	0.000136503				TGGT1_202460	diacylglycerol kinase accessory domain (presumed) domain-containing protein	-0.311962	0.0481423
TGGT1_230970	hypothetical protein	0.411164	0.000923074				TGGT1_254570	hypothetical protein	-0.311457	0.00346109
TGGT1_366970	HECT-domain (ubiquitin-transferase) domain protein	0.411102	0.108477				TGGT1_256920	phosphatidylinositol-4-phosphate 5-Kinase	-0.311381	0.00360176
TGGT1_230430	vesicle-associated membrane protein, putative	0.410965	0.00627906				TGGT1_224870	hypothetical protein	-0.311306	0.00202061
TGGT1_271050	SAG-related sequence SRS34A	0.410887	0.00189007				TGGT1_207040	hypothetical protein	-0.311248	0.0446526
TGGT1_288950	AP2 domain transcription factor AP2IX-4	0.410274	0.00125983				TGGT1_270880	RNA recognition motif-containing protein	-0.310786	0.00864762
TGGT1_230070	BolA family protein	0.409726	0.0408587				TGGT1_269450	hypothetical protein	-0.310363	0.0208098
TGGT1_212310	vacuolar ATP synthetase	0.409724	0.000537118				TGGT1_207120	Sad1/UNC family protein	-0.310329	0.00750554
TGGT1_202830	Elicitor-responsive protein, putative	0.409612	8.32298e-05				TGGT1_289520	hypothetical protein	-0.310312	0.011857
TGGT1_267500	hypothetical protein	0.409307	0.000602686				TGGT1_316100	queuine trna-ribosyltransferase domain-containing protein	-0.310143	0.0331409
TGGT1_229390	hypothetical protein	0.408963	0.131942				TGGT1_204060	SNARE domain-containing protein	-0.309779	0.0127523
TGGT1_203810	kelch repeat-containing protein	0.408751	0.00013163				TGGT1_248940	hypothetical protein	-0.309681	0.0260351
TGGT1_289350	ATP-binding cassette G family transporter ABCG84	0.408219	0.00368483				TGGT1_289190	tetratricopeptide repeat-containing protein	-0.309676	0.0755873
TGGT1_295760	calcium-dependent protein kinase CDPK4A	0.40805	0.00390214				TGGT1_202572	ribophorin i protein	-0.30955	0.0175394
TGGT1_219780	hypothetical protein	0.40782	0.0687995				TGGT1_265850	hypothetical protein	-0.309433	0.0353473
TGGT1_289640	hypothetical protein	0.407777	0.011955				TGGT1_212860	hypothetical protein	-0.309397	0.0283464
TGGT1_204360	subtilisin SUB4	0.407735	0.0248724				TGGT1_273150	zinc finger, C3HC4 type (RING finger) domain-containing protein	-0.309331	0.0740401
TGGT1_305260	hypothetical protein	0.407244	0.0342882				TGGT1_314030	hypothetical protein	-0.309298	0.017619
TGGT1_320470	hypothetical protein	0.406823	0.0539288				TGGT1_315440	hypothetical protein	-0.308913	0.0110996
TGGT1_243940	hypothetical protein	0.406157	0.0751757				TGGT1_224070	hypothetical protein	-0.308863	0.0167671
TGGT1_246780	hypothetical protein	0.405669	0.0043				TGGT1_306300	hypothetical protein	-0.308735	0.00416566
TGGT1_259630	hypothetical protein	0.404703	7.84822e-05				TGGT1_284645	hypothetical protein	-0.308237	0.0212574
TGGT1_287220	hypothetical protein	0.404462	0.0125749				TGGT1_315690	DnaJ domain-containing protein	-0.307496	0.0254766
TGGT1_294980	hypothetical protein	0.404238	0.00835716				TGGT1_306210	RNA polymerase II accessory factor CDC73	-0.3074	0.0135289
TGGT1_243615	hypothetical protein	0.40392	0.0828923				TGGT1_233490	hypothetical protein	-0.307367	0.0462304
TGGT1_201390	hypothetical protein	0.401917	9.99136e-05				TGGT1_268330	hypothetical protein	-0.307339	0.00348945
TGGT1_223000	dynein light chain DLC	0.401619	0.00751972				TGGT1_264720	hypothetical protein	-0.307282	0.0143094
TGGT1_223668	LYAR-type C2HC zinc finger protein	0.401565	0.0434188				TGGT1_278640	MIZ/SP-RING zinc finger domain-containing protein	-0.306925	0.0156505
TGGT1_408820	NTPase	0.401555	0.000940514				TGGT1_281640	hypothetical protein	-0.306854	0.0184469
TGGT1_410810	hypothetical protein	0.400661	8.07578e-05				TGGT1_321310	16S rRNA processing protein RimM domain-containing protein	-0.306648	0.0563912
TGGT1_254120	autophagy-related protein 8 atg8, putative	0.400643	0.00032014				TGGT1_316490	hypothetical protein	-0.306481	0.131457
TGGT1_271610	pyrroline-5-carboxylate reductase	0.400506	0.00676123				TGGT1_270930	hypothetical protein	-0.30634	0.00518578
TGGT1_230160	hypothetical protein	0.400062	0.000324317				TGGT1_222020	phosphoglycerate kinase PGKII	-0.306072	0.00537219
TGGT1_222840	Ser/Thr phosphatase family protein	0.398691	0.000106808				TGGT1_213100	hypothetical protein	-0.305402	0.146655
TGGT1_228110	hypothetical protein	0.39858	0.00823028				TGGT1_218840	mutS domain protein	-0.304935	0.0252906
TGGT1_314770	tRNA (guanine-N1)-methyltransferase	0.398097	0.0393497				TGGT1_206610	pyruvate dehydrogenase complex subunit PDH-E2	-0.304686	0.0105129
TGGT1_204330	hypothetical protein	0.398025	0.0739819				TGGT1_309960A	hypothetical protein	-0.304581	0.0320353
TGGT1_215680	SAG-related sequence SRS18	0.397989	0.0197689				TGGT1_270230	hypothetical protein	-0.304269	0.0294524
TGGT1_309860	hypothetical protein	0.39783	0.0699138				TGGT1_313030	hypothetical protein	-0.304173	0.00408051
TGGT1_293690	profilin PRF	0.397454	0.000572785				TGGT1_306560	hypothetical protein	-0.304152	0.0272517
TGGT1_203050	AP2 domain transcription factor AP2VIIa-6	0.397415	0.0892095				TGGT1_221330	DNA gyrase/topoisomerase IV, A subunit domain-containing protein	-0.303959	0.00840283
TGGT1_273310	hypothetical protein	0.397046	0.0204827				TGGT1_203350	hypothetical protein	-0.303702	0.0624857
TGGT1_226825	protein phosphatase inhibitor protein	0.396553	0.15348				TGGT1_282140	cwf21 protein	-0.303702	0.0338269
TGGT1_319650	3' exoribonuclease family, domain 1 domain-containing protein	0.396549	0.0180214				TGGT1_260270	HEAT repeat-containing protein	-0.303623	0.00463203
TGGT1_217550	hypothetical protein	0.396211	0.000211082				TGGT1_219660	hypothetical protein	-0.303301	0.122199
TGGT1_268630	YagE family protein	0.395007	0.0153301				TGGT1_313520	hypothetical protein	-0.30312	0.112058
TGGT1_204530	microneme protein MIC11	0.39498	0.000268627				TGGT1_248840	transporter, major facilitator family protein	-0.302801	0.0256265
TGGT1_211290	rhoptry protein ROP15	0.393432	0.00421271				TGGT1_292975	hypothetical protein	-0.302665	0.0181483
TGGT1_320130	hypothetical protein	0.392931	0.0125475				TGGT1_315700	hypothetical protein	-0.302417	0.0182362
TGGT1_311840	hypothetical protein	0.392922	0.00427738				TGGT1_269015	hypothetical protein	-0.302276	0.308345
TGGT1_242380	fatty acid elongase	0.392298	0.000250887				TGGT1_308890	transcription elongation factor SPT6	-0.302213	0.00309425
TGGT1_251400	hypothetical protein	0.392103	0.0119815				TGGT1_315900	hypothetical protein	-0.302118	0.0654488
TGGT1_254660	ankyrin repeat-containing protein	0.391305	0.000962944				TGGT1_277050	hypothetical protein	-0.301738	0.0475191
TGGT1_227952	14-3-3 superfamily protein	0.39123	0.000203831				TGGT1_239410	hypothetical protein	-0.301718	0.011001
TGGT1_271930	hypothetical protein	0.391151	0.000192252				TGGT1_247390	ATPase, AAA family protein	-0.301603	0.0669083
TGGT1_201170	hypothetical protein	0.390975	0.000235575				TGGT1_233430	hypothetical protein	-0.30133	0.0322805
TGGT1_254470	hypothetical protein	0.390502	0.000502085				TGGT1_213415	hypothetical protein	-0.301139	0.233103
TGGT1_314695	hypothetical protein	0.390402	0.0209791				TGGT1_315670	HEAT repeat-containing protein	-0.301026	0.0488077
TGGT1_273350	molybdopterin converting factor, subunit 2 protein	0.390262	0.0137257				TGGT1_311860	hypothetical protein	-0.300792	0.00340148
TGGT1_311380	hypothetical protein	0.390081	0.123103				TGGT1_311080	transporter, cation channel family protein	-0.300767	0.0164902
TGGT1_232280	hypothetical protein	0.389845	0.000140433				TGGT1_241850	hypothetical protein	-0.300592	0.0114244
TGGT1_293440	hypothetical protein	0.389322	0.000664568				TGGT1_235478	pantothenate kinase	-0.300369	0.00835889
TGGT1_280700	arginine decarboxylase	0.388826	0.00119516				TGGT1_278600	hypothetical protein	-0.300334	0.0329109
TGGT1_245432	hypothetical protein	0.388383	0.000901789				TGGT1_223880	zinc finger, C3HC4 type (RING finger) domain-containing protein	-0.300195	0.0200398
TGGT1_247360	PAP2 superfamily protein	0.38827	0.00236959				TGGT1_232475	hypothetical protein	-0.299833	0.369288
TGGT1_306990	hypothetical protein	0.387822	0.0830833				TGGT1_232220	SWIB/MDM2 domain-containing protein	-0.2991	0.0399049
TGGT1_257685	hypothetical protein	0.387214	0.00126419				TGGT1_246170	ARID/BRIGHT DNA binding domain-containing protein	-0.299067	0.00589785
TGGT1_411040	putative IgA-specific serine endopeptidase	0.386727	0.148354				TGGT1_299110	cleft lip and palate transmembrane protein 1 (clptm1) protein	-0.298904	0.0209093
TGGT1_231380	DNA-directed RNA polymerase II RPB4	0.386377	0.00785771				TGGT1_300230	nuclease, putative	-0.298168	0.177061
TGGT1_212410	dense granule protein GRA11	0.386144	0.00978822				TGGT1_200410	hypothetical protein	-0.298122	0.0626758
TGGT1_297470	myosin light chain 2, putative	0.386061	0.000319206				TGGT1_242435	hypothetical protein	-0.297194	0.0294729
TGGT1_256025	SPEF1 family protein	0.385216	0.0898611				TGGT1_297745	hypothetical protein	-0.297176	0.00794751
TGGT1_219230	AMP-binding enzyme domain-containing protein	0.384728	0.00369169				TGGT1_222400	hypothetical protein	-0.296844	0.0118316
TGGT1_219175	hypothetical protein	0.384035	0.0200888				TGGT1_316680	RNA pseudouridine synthase superfamily protein	-0.296143	0.0132845
TGGT1_307020	hypothetical protein	0.383902	0.0118896				TGGT1_247040	hypothetical protein	-0.296055	0.00657151
TGGT1_261590	ankyrin, putative	0.383698	0.0536428				TGGT1_312650	hypothetical protein	-0.295737	0.0112264
TGGT1_286220	GDP-L-fucose synthetase	0.383245	0.0920206				TGGT1_264960	hypothetical protein	-0.295393	0.0659823
TGGT1_276920	protein phosphatase 2C domain-containing protein	0.38184	0.00746753				TGGT1_215010	hypothetical protein	-0.29529	0.00499116
TGGT1_204320	hypothetical protein	0.381654	0.0768517				TGGT1_316120	hypothetical protein	-0.294995	0.311029
TGGT1_227920	hypothetical protein	0.381542	0.0271937				TGGT1_242790A	trichohyalin, putative	-0.29473	0.0850392
TGGT1_259660	orotate phosphoribosyltransferase	0.381305	0.000544421				TGGT1_204380	hypothetical protein	-0.294512	0.00561639
TGGT1_226380	hypothetical protein	0.380838	0.00191942				TGGT1_301450	FG-GAP repeat-containing protein	-0.293892	0.00722132
TGGT1_208740	microneme protein, putative	0.380584	0.167609				TGGT1_299120	hypothetical protein	-0.293787	0.115687
TGGT1_232670	hypothetical protein	0.380015	0.00753631				TGGT1_313690	Sel1 repeat-containing protein	-0.293212	0.0157758
TGGT1_205700	cyclophilin precursor	0.379649	0.000320938				TGGT1_291330	RNA recognition motif-containing protein	-0.292956	0.0100861
TGGT1_297850	Branched-chain-amino-acid aminotransferase	0.379554	0.0327521				TGGT1_204160	GYF domain-containing protein	-0.292823	0.00680388
TGGT1_269775	hypothetical protein	0.378983	0.115664				TGGT1_319580	hypothetical protein	-0.292807	0.015264
TGGT1_266050	hypothetical protein	0.378373	0.0205591				TGGT1_229690	autophagy-related protein 7 atg7, putative	-0.292735	0.003863
TGGT1_239600	rhoptry kinase family protein ROP23 (incomplete catalytic triad)	0.378106	0.0288258				TGGT1_260450	DEAD/DEAH box helicase domain-containing protein	-0.292445	0.0082005
TGGT1_215650	hypothetical protein	0.377589	0.0749966				TGGT1_246160	hypothetical protein	-0.292345	0.0578922
TGGT1_277840	Ras family protein	0.376846	0.0017093				TGGT1_261940	hydrolase, alpha/beta fold family protein	-0.291843	0.0551208
TGGT1_240490	hypothetical protein	0.376111	0.0223474				TGGT1_212940	hypothetical protein	-0.2916	0.0851487
TGGT1_231960	omega secalin, putative	0.375423	0.0370471				TGGT1_226090	DEAD/DEAH box helicase domain-containing protein	-0.291574	0.0512891
TGGT1_235700	sedoheptulose-1,7-bisphosphatase	0.375027	0.0230457				TGGT1_250800	AP2 domain transcription factor AP2XII-8	-0.291553	0.0120625
TGGT1_206390	hypothetical protein	0.374927	0.0640042				TGGT1_209450	TLD protein	-0.291435	0.00986431
TGGT1_282055	protein phosphatase PP2C-hn	0.374424	0.00712122				TGGT1_272320	DHHC zinc finger domain-containing protein	-0.291239	0.0214419
TGGT1_286000	hypothetical protein	0.374229	0.180714				TGGT1_233710	inorganic anion transporter, sulfate permease (SulP) family protein	-0.291127	0.00665268
TGGT1_307830	hypothetical protein	0.373924	0.000732946				TGGT1_240400	hypothetical protein	-0.290989	0.195537
TGGT1_214220	hypothetical protein	0.373797	0.000612239				TGGT1_313120	DNA-directed RNA polymerase, alpha subunit	-0.290656	0.0359786
TGGT1_314430	serine/threonine specific protein phosphatase	0.373752	0.0046012				TGGT1_258970	hypothetical protein	-0.290061	0.00826683
TGGT1_249160	UAA transporter family protein	0.373277	0.0607602				TGGT1_217910	DNA polymerase (pol2) superfamily protein	-0.289989	0.00398132
TGGT1_219640	hypothetical protein	0.37302	0.0229378				TGGT1_314875	RIC1 protein	-0.289465	0.0338288
TGGT1_233350	nuclear transport factor 2, putative	0.373017	0.00128719				TGGT1_285540	DNA-directed DNA polymerase	-0.289197	0.0699747
TGGT1_271790	hypothetical protein	0.371813	0.00561863				TGGT1_304700	hypothetical protein	-0.289103	0.0100322
TGGT1_249800	hypothetical protein	0.371782	0.0136193				TGGT1_291120	trafficking protein mon1 subfamily protein	-0.288762	0.0500749
TGGT1_275440	dense granule protein GRA6	0.371688	0.00054657				TGGT1_219790A	pre-mRNA processing factor PRP3	-0.288604	0.0982988
TGGT1_220290	hypothetical protein	0.371659	0.116972				TGGT1_271120	endonuclease/exonuclease/phosphatase family protein	-0.288566	0.0107571
TGGT1_259570	CMP/dCMP deaminase, zinc-binding, putative	0.371632	0.127345				TGGT1_258630	hypothetical protein	-0.288274	0.161463
TGGT1_231625	hypothetical protein	0.371625	0.0372773				TGGT1_231200	hypothetical protein	-0.288183	0.00999181
TGGT1_311000	hypothetical protein	0.371119	0.0416481				TGGT1_232980	hypothetical protein	-0.287598	0.133529
TGGT1_246010	hypothetical protein	0.371056	0.119476				TGGT1_203750	hypothetical protein	-0.286995	0.108009
TGGT1_216420	hypothetical protein	0.370668	0.298695				TGGT1_259160	hypothetical protein	-0.286812	0.134107
TGGT1_212920	hypothetical protein	0.370662	0.00708376				TGGT1_272390	hypothetical protein	-0.286787	0.0487441
TGGT1_285530	ribosomal protein RPL35	0.37062	0.0482569				TGGT1_209550	hypothetical protein	-0.286593	0.12094
TGGT1_247320	hypothetical protein	0.370147	0.0187166				TGGT1_257110	hypothetical protein	-0.286475	0.118371
TGGT1_293350	mitochondrial carrier superfamily protein	0.370058	0.0121038				TGGT1_309070	hypothetical protein	-0.286448	0.0912954
TGGT1_236060	hypothetical protein	0.369106	0.000932413				TGGT1_244230	hypothetical protein	-0.286421	0.10427
TGGT1_244540	mitochondrial carrier superfamily protein	0.368841	0.00202064				TGGT1_238040B	protein disulfide-isomerase domain-containing protein	-0.285473	0.1664
TGGT1_235460	hypothetical protein	0.368838	0.212983				TGGT1_301222	DNA repair protein Rad4 domain-containing protein	-0.285296	0.0681886
TGGT1_211850	hypothetical protein	0.368653	0.00145593				TGGT1_280540	HEAT repeat-containing protein	-0.284927	0.0223186
TGGT1_281910	hypothetical protein	0.368322	0.0673093				TGGT1_249260	cell-cycle-associated protein kinase CDK, putative	-0.284889	0.0100476
TGGT1_205170	hypothetical protein	0.367919	0.00301208				TGGT1_248190	hypothetical protein	-0.284785	0.0487299
TGGT1_263850	hypothetical protein	0.367399	0.00107851				TGGT1_238020	hypothetical protein	-0.284613	0.0192753
TGGT1_260340	DNL zinc finger protein	0.367209	0.160987				TGGT1_237480	BRCA1 C Terminus (BRCT) domain-containing protein	-0.284367	0.0205809
TGGT1_214400	hypothetical protein	0.366289	0.0571619				TGGT1_228250	elongation factor Tu GTP binding domain-containing protein	-0.284033	0.0112354
TGGT1_246990	hypothetical protein	0.365372	0.0530758				TGGT1_291090	SWI2/SNF2-containing protein	-0.283925	0.0324437
TGGT1_215600	hypothetical protein	0.36514	0.0381804				TGGT1_257625	tetrahydrofolate dehydrogenase/cyclohydrolase, NAD(P)-binding domain-containing protein	-0.283575	0.084923
TGGT1_316340	hypothetical protein	0.364993	0.000302416				TGGT1_462961	hypothetical protein	-0.283371	0.0357397
TGGT1_204520	hypothetical protein	0.364714	0.0608091				TGGT1_255300	hypothetical protein	-0.283059	0.0215143
TGGT1_217020	ATPase, AFG1 family protein	0.364483	0.00752606				TGGT1_316750	DEAD/DEAH box helicase domain-containing protein	-0.282736	0.106237
TGGT1_258390	DnaJ protein, putative	0.364353	0.000455611				TGGT1_255270	hypothetical protein	-0.282233	0.120941
TGGT1_230830	ATPase family associated with various cellular activities (AAA) domain-containing protein	0.364323	0.117715				TGGT1_228060	hypothetical protein	-0.281908	0.0497524
TGGT1_285930	hypothetical protein	0.363845	0.0360774				TGGT1_310720A	hypothetical protein	-0.281663	0.146543
TGGT1_264030	aminotransferase, putative	0.363239	0.00412451				TGGT1_213790	hypothetical protein	-0.281586	0.0123576
TGGT1_297400	hypothetical protein	0.363075	0.0230014				TGGT1_240050	hypothetical protein	-0.28158	0.0162243
TGGT1_269930	calcium binding egf domain-containing protein	0.362351	0.0423026				TGGT1_309040	hypothetical protein	-0.279944	0.0100153
TGGT1_237000	polyphosphoinositide binding protein, putative	0.361993	0.00338566				TGGT1_306310	RecF/RecN/SMC N terminal domain-containing protein	-0.279929	0.00848153
TGGT1_255195	hypothetical protein	0.361857	0.0644966				TGGT1_283820	glycine cleavage T-protein (aminomethyl transferase) domain-containing protein	-0.279785	0.017552
TGGT1_243910	Cof family hydrolase subfamily protein	0.360026	0.0154703				TGGT1_224150	hypothetical protein	-0.27955	0.0735256
TGGT1_318660	PP2C, putative	0.359984	0.00106254				TGGT1_228340	hypothetical protein	-0.279448	0.0758102
TGGT1_224130	hypothetical protein	0.358983	0.000304439				TGGT1_306980	hypothetical protein	-0.279172	0.0699221
TGGT1_241240	hypothetical protein	0.358915	0.0011313				TGGT1_214610	hypothetical protein	-0.279127	0.011238
TGGT1_286090	translation initiation factor SUI1, putative	0.358825	0.00233426				TGGT1_273850	hypothetical protein	-0.278801	0.0222484
TGGT1_249240	calmodulin, putative	0.35853	0.000641271				TGGT1_288420	hypothetical protein	-0.278716	0.0222602
TGGT1_266080	hypothetical protein	0.358313	0.00317034				TGGT1_310350	PGAP1 family protein	-0.278493	0.0144317
TGGT1_200310	hypothetical protein	0.358268	0.00132878				TGGT1_213040	hypothetical protein	-0.278236	0.0272033
TGGT1_308930	50S ribosomal protein L33, putative	0.358001	0.0480048				TGGT1_291980	HECT-domain (ubiquitin-transferase) domain-containing protein	-0.277847	0.00985156
TGGT1_226500	hypothetical protein	0.357149	0.00500392				TGGT1_252400	HIT zinc finger protein	-0.277271	0.112072
TGGT1_277880	hypothetical protein	0.356907	0.191579				TGGT1_227270	hypothetical protein	-0.27715	0.065198
TGGT1_231950	hypothetical protein	0.356595	0.00592111				TGGT1_201120	ELMO/CED-12 family protein	-0.27706	0.0449233
TGGT1_279450	adenylosuccinate synthetase, putative	0.356479	0.0115649				TGGT1_216540	dolichyl-phosphate beta-glucosyltransferase	-0.276957	0.11116
TGGT1_226540	protein kinase	0.356337	0.0555861				TGGT1_313430	hypothetical protein	-0.276872	0.0279615
TGGT1_410170	putative cytochrome protein B	0.356026	0.0343441				TGGT1_297460	hypothetical protein	-0.276823	0.102748
TGGT1_217610	hypothetical protein	0.355579	0.0115969				TGGT1_242010	glucose inhibited division protein A subfamily protein	-0.276744	0.0101824
TGGT1_280370	hypothetical protein	0.355511	0.000755514				TGGT1_319910	WD domain, G-beta repeat-containing protein	-0.276744	0.0570983
TGGT1_206690	glideosome-associated protein with multiple-membrane spans GAPM2B	0.355188	0.00321234				TGGT1_234420	ATPase, AAA family protein	-0.27656	0.0266602
TGGT1_215090	ATP binding protein, putative	0.354737	0.0216617				TGGT1_255245	hypothetical protein	-0.276466	0.0507369
TGGT1_221530	hypothetical protein	0.35461	0.0227861				TGGT1_262840	hypothetical protein	-0.276419	0.010624
TGGT1_304755	hypothetical protein	0.353951	0.213309				TGGT1_320160B	hypothetical protein	-0.27597	0.190784
TGGT1_263520	microtubule associated protein SPM1	0.353752	0.000869565				TGGT1_220440	cyclin-dependent kinase regulatory subunit protein	-0.275862	0.0467406
TGGT1_219510	GTP binding protein 7 isoform 2 family protein, putative	0.353669	0.0129512				TGGT1_242720	aspartyl protease ASP5	-0.275783	0.135021
TGGT1_316310	superoxide dismutase	0.353292	0.00104276				TGGT1_246535	hypothetical protein	-0.275062	0.271475
TGGT1_294200	glucose-6-phosphate 1-dehydrogenase	0.353207	0.00210805				TGGT1_310730	hypothetical protein	-0.274835	0.0319373
TGGT1_306250	hypothetical protein	0.352934	0.0153433				TGGT1_295000	hypothetical protein	-0.274717	0.0312374
TGGT1_236630	hypothetical protein	0.352895	0.000747704				TGGT1_315660	hypothetical protein	-0.274495	0.297019
TGGT1_293470	hypothetical protein	0.352818	0.0116054				TGGT1_320000	SCY kinase (incomplete catalytic triad)	-0.27449	0.0430998
TGGT1_216830	DTW domain-containing protein	0.352609	0.232676				TGGT1_315120	hypothetical protein	-0.274173	0.150629
TGGT1_248320	carrier superfamily protein	0.352188	0.023182				TGGT1_310270	hypothetical protein	-0.273922	0.0283355
TGGT1_209600	hypothetical protein	0.352097	0.00156607				TGGT1_272383	hypothetical protein	-0.273919	0.196644
TGGT1_240440	hypothetical protein	0.351759	0.0194515				TGGT1_289330	ubiquitin carboxyl-terminal hydrolase family 2 protein	-0.273877	0.00575145
TGGT1_219730	hypothetical protein	0.350421	0.00113738				TGGT1_205615	hypothetical protein	-0.273638	0.0267179
TGGT1_316540	IMC sub-compartment protein ISP3	0.350273	0.0229222				TGGT1_263760	hypothetical protein	-0.273524	0.0837533
TGGT1_304955	serine/threonine specific protein phosphatase	0.350193	0.000956711				TGGT1_310910	WD domain, G-beta repeat-containing protein	-0.273224	0.0119614
TGGT1_263180	myosin D	0.350125	0.000863209				TGGT1_220132	hypothetical protein	-0.273117	0.0826789
TGGT1_315780	myosin regulatory light chain, putative	0.350032	0.00423091				TGGT1_257610	hypothetical protein	-0.272881	0.345257
TGGT1_201380	chorismate synthase, putative	0.349988	0.00376261				TGGT1_321410	hypothetical protein	-0.272843	0.00699184
TGGT1_210450	hypothetical protein	0.349881	0.142003				TGGT1_221280	hypothetical protein	-0.27283	0.0137699
TGGT1_221190	mrna cleavage factor family protein, putative	0.349236	0.134822				TGGT1_257580	hypothetical protein	-0.272274	0.0480648
TGGT1_234460	hypothetical protein	0.348986	0.207444				TGGT1_224920	hypothetical protein	-0.271997	0.0508012
TGGT1_312160	hypothetical protein	0.348202	0.00113829				TGGT1_223450B	ubiquitin carboxyl-terminal hydrolase	-0.271968	0.0193299
TGGT1_203040	hypothetical protein	0.348102	0.00863561				TGGT1_230118	hypothetical protein	-0.271829	0.146556
TGGT1_248460	ubiquitin, putative	0.347752	0.00250246				TGGT1_362670	hypothetical protein	-0.271826	0.248404
TGGT1_207150	SAG-related sequence SRS49C	0.347691	0.496386				TGGT1_311920	GRAM domain-containing protein	-0.271578	0.0106006
TGGT1_264600	hypothetical protein	0.346475	0.0507632				TGGT1_320060	DnaJ domain-containing protein	-0.271419	0.0495259
TGGT1_208550	hypothetical protein	0.346349	0.032289				TGGT1_277860	hypothetical protein	-0.271066	0.266566
TGGT1_213445	hypothetical protein	0.345885	0.00152465				TGGT1_259720	hypothetical protein	-0.270989	0.0763216
TGGT1_278390	Toxoplasma gondii family A protein	0.345737	0.0790931				TGGT1_253380	AP2 domain transcription factor AP2III-2	-0.270595	0.0158404
TGGT1_230980	myosin I	0.345491	0.000856179				TGGT1_299240	hypothetical protein	-0.270552	0.102226
TGGT1_287200	hypothetical protein	0.345439	0.10929				TGGT1_232610	histone acetyltransferase subunit nua4 protein	-0.270349	0.0594302
TGGT1_262810	iron donor protein CyaY protein	0.345313	0.0615139				TGGT1_242020	mannosyl-oligosaccharide glucosidase	-0.270131	0.0196927
TGGT1_225160	hypothetical protein	0.344964	0.00835382				TGGT1_247680	hypothetical protein	-0.269655	0.0656529
TGGT1_291880	hypothetical protein	0.34491	0.000740857				TGGT1_274130	TBC domain-containing protein	-0.269499	0.0261784
TGGT1_255990	hypothetical protein	0.344805	0.13179				TGGT1_304730	Mob1/phocein family protein	-0.269471	0.346036
TGGT1_248380	hypothetical protein	0.344527	0.0157704				TGGT1_214990	hypothetical protein	-0.269341	0.036654
TGGT1_217410	hypothetical protein	0.344368	0.188323				TGGT1_269670	hypothetical protein	-0.268934	0.0126972
TGGT1_314800	hypothetical protein	0.344069	0.00186879				TGGT1_260170	elongation factor EF-G, putative	-0.268733	0.055299
TGGT1_205000	phosphoglycerate mutase family protein	0.343849	0.00327987				TGGT1_237540	hypothetical protein	-0.268636	0.322398
TGGT1_240670	adrenodoxin-type ferredoxin, putative	0.343575	0.0792491				TGGT1_267350	LSM domain-containing protein	-0.268574	0.0170937
TGGT1_227580	transmembrane amino acid transporter protein	0.343396	0.00250219				TGGT1_319320	hypothetical protein	-0.267814	0.040021
TGGT1_315750	hypothetical protein	0.343056	0.00348367				TGGT1_224030	hypothetical protein	-0.267241	0.0649334
TGGT1_329400	Toxoplasma gondii family C protein	0.342988	0.187142				TGGT1_320100	RNA recognition motif-containing protein	-0.266992	0.0162437
TGGT1_236580	Prp31-15.5k-U4 Snrna Complex family protein	0.342587	0.00440524				TGGT1_274010	hypothetical protein	-0.266484	0.0513581
TGGT1_236890	hypothetical protein	0.342517	0.00388935				TGGT1_225710	mitochondrial inner membrane translocase subunit TIM17, putative	-0.266234	0.123363
TGGT1_292100	2-oxoisovalerate dehydrogenase subunit alpha, putative	0.342166	0.0563896				TGGT1_209520	WD domain, G-beta repeat-containing protein	-0.265854	0.0211513
TGGT1_314418	clathrin adaptor complex small chain family protein	0.341823	0.132249				TGGT1_264670	DNA polymerase family B protein	-0.265771	0.00987244
TGGT1_245435	hypothetical protein	0.341441	0.188292				TGGT1_278800	zinc finger protein 36 family 3 protein	-0.265766	0.0106302
TGGT1_218310	microneme protein MIC14	0.341351	0.00351191				TGGT1_204280	cell-cycle-associated protein kinase DYRK, putative	-0.265326	0.0143486
TGGT1_253570	hypothetical protein	0.341081	0.0894059				TGGT1_215500	TPR repeat-containing protein	-0.265206	0.260863
TGGT1_258980	hypothetical protein	0.341075	0.0356508				TGGT1_307000	hypothetical protein	-0.265075	0.134088
TGGT1_273640	hypothetical protein	0.339818	0.018202				TGGT1_269630	hypothetical protein	-0.265019	0.0771695
TGGT1_232650	hypothetical protein	0.339675	0.0365249				TGGT1_314265	hypothetical protein	-0.264753	0.111118
TGGT1_217555	hypothetical protein	0.339132	0.00272779				TGGT1_224730	hypothetical protein	-0.264589	0.233694
TGGT1_218260	histone H3.3	0.338839	0.00137038				TGGT1_214490	peptidase M16 inactive domain-containing protein	-0.264551	0.0266645
TGGT1_262930	hypothetical protein	0.338646	0.0793879				TGGT1_201250	histone lysine methyltransferase, SET, putative	-0.264421	0.018398
TGGT1_221370	hypothetical protein	0.338133	0.00777021				TGGT1_268340	glycosyltransferase family 28 C-terminal domain-containing protein	-0.264177	0.182731
TGGT1_225560	hypothetical protein	0.337899	0.00150704				TGGT1_228660	Sec7 domain-containing protein	-0.264138	0.0120014
TGGT1_217890	alkyl hydroperoxide reductase/ Thiol specific antioxidant/ Mal allergen, putative	0.337764	0.00637839				TGGT1_272210	hypothetical protein	-0.263771	0.0919034
TGGT1_222040	Ran-interacting Mog1 protein	0.337131	0.0675588				TGGT1_235750	ULK kinase	-0.263325	0.19177
TGGT1_240500	hypothetical protein	0.336955	0.0242178				TGGT1_320650	ankyrin repeat-containing protein	-0.263066	0.189541
TGGT1_277270	NTPase II	0.336937	0.00474032				TGGT1_237520	hypothetical protein	-0.263065	0.0456747
TGGT1_272380	hypothetical protein	0.336932	0.00485544				TGGT1_307860	hypothetical protein	-0.262966	0.0209925
TGGT1_214940	MIC2-associated protein M2AP	0.336404	0.00269479				TGGT1_253060	WD domain, G-beta repeat-containing protein	-0.262925	0.0587673
TGGT1_255895	hypothetical protein	0.336246	0.0163207				TGGT1_268350	hypothetical protein	-0.262908	0.162372
TGGT1_314490	hypothetical protein	0.335847	0.0530693				TGGT1_305590	ABC transporter transmembrane region domain-containing protein	-0.262821	0.0666166
TGGT1_309560	nmda receptor glutamate-binding chain	0.335004	0.00986578				TGGT1_213010	hypothetical protein	-0.262695	0.0133738
TGGT1_232270	histidine acid phosphatase superfamily protein	0.334883	0.00300426				TGGT1_295330	Vps54 family protein	-0.262672	0.0141183
TGGT1_293410	hypothetical protein	0.334755	0.1111				TGGT1_217740	3-ketoacyl-(acyl-carrier-protein) reductase	-0.262629	0.0341314
TGGT1_216800	flagellar/basal body protein	0.334673	0.0717175				TGGT1_312875	hypothetical protein	-0.262321	0.075947
TGGT1_286470	AGC kinase	0.333813	0.00154683				TGGT1_312500	hypothetical protein	-0.262314	0.0122405
TGGT1_248900	hypothetical protein	0.333334	0.138875				TGGT1_320588	glycosyl hydrolases family 35 protein	-0.262217	0.0340717
TGGT1_266900	cyclin, N-terminal domain-containing protein	0.332999	0.00194908				TGGT1_223580	mediator complex subunit MED4	-0.262056	0.150044
TGGT1_224470	hypothetical protein	0.332971	0.0228217				TGGT1_216370	hypothetical protein	-0.262005	0.150903
TGGT1_295468	C2 domain-containing protein	0.332713	0.0367001				TGGT1_310840	hypothetical protein	-0.261994	0.145542
TGGT1_310390	hypothetical protein	0.33266	0.00311705				TGGT1_205550	AGC kinase	-0.261805	0.0734096
TGGT1_293740	hypothetical protein	0.332419	0.00874497				TGGT1_262420	AP2 domain transcription factor APVIIb-1/ADA2-B	-0.261725	0.012985
TGGT1_305490	programmed cell death protein 2, c-terminal domain-containing protein	0.331471	0.223507				TGGT1_222140	DEAD/DEAH box helicase domain-containing protein	-0.261695	0.0293551
TGGT1_278450	hypothetical protein	0.331244	0.00190071				TGGT1_242260	hypothetical protein	-0.26149	0.0184649
TGGT1_253470	alveolin domain containing intermediate filament IMC13	0.33114	0.00262622				TGGT1_364130	hypothetical protein	-0.261384	0.141637
TGGT1_316280	transporter, major facilitator family protein	0.330331	0.0406571				TGGT1_245570	origin recognition complex subunit 2 protein	-0.261346	0.0198254
TGGT1_360740	hypothetical protein	0.330261	0.36696				TGGT1_264120	Myb family DNA-binding domain-containing protein	-0.261202	0.0706756
TGGT1_218358	zinc knuckle domain-containing protein	0.330096	0.0199142				TGGT1_221610	ubiquitin carboxyl-terminal hydrolase	-0.261159	0.0291759
TGGT1_294025	hypothetical protein	0.330061	0.219377				TGGT1_301210	NAD(P) transhydrogenase subunit beta, putative	-0.261116	0.278188
TGGT1_215530	hypothetical protein	0.329767	0.00649832				TGGT1_286180	tRNA ligases class I (M) protein	-0.260423	0.0345753
TGGT1_321480	SAG-related sequence SRS12B	0.329152	0.275541				TGGT1_221970	hypothetical protein	-0.260297	0.0477821
TGGT1_214760	erythronate-4-phosphate dehydrogenase domain-containing protein	0.328821	0.13374				TGGT1_276180	histone acetyltransferase TAF1/250	-0.260114	0.0202397
TGGT1_233390	hypothetical protein	0.328803	0.00976497				TGGT1_255680	YbaK/proline-tRNA ligase associated domain-containing protein	-0.259812	0.209005
TGGT1_202030	hypothetical protein	0.328671	0.0116431				TGGT1_209440	hypothetical protein	-0.25963	0.0192292
TGGT1_270630	hypothetical protein	0.328142	0.0800808				TGGT1_304640	hypothetical protein	-0.259364	0.0931335
TGGT1_260430	hypothetical protein	0.328076	0.248413				TGGT1_222060	hypothetical protein	-0.259051	0.257422
TGGT1_262600	hypothetical protein	0.327954	0.0180109				TGGT1_202740	hypothetical protein	-0.258972	0.183724
TGGT1_260550	acetyltransferase, GNAT family protein	0.327751	0.0476728				TGGT1_291310	V-ATPase subunit c' proteolipid, putative	-0.258679	0.0314146
TGGT1_269438	hypothetical protein	0.327511	0.0326642				TGGT1_244130	hypothetical protein	-0.258463	0.0534552
TGGT1_318380	hypothetical protein	0.327498	0.0106606				TGGT1_310130	Spc97 / Spc98 family protein	-0.258446	0.0463177
TGGT1_252220	tetratricopeptide repeat domain containing protein	0.327232	0.00157096				TGGT1_223870	hypothetical protein	-0.258374	0.343636
TGGT1_217570	ribosomal protein RPS27	0.327106	0.004486				TGGT1_228330	NLI interacting factor family phosphatase	-0.258112	0.0491276
TGGT1_201160	hypothetical protein	0.327063	0.282282				TGGT1_264710	bucentaur or craniofacial development domain-containing protein	-0.257517	0.0474045
TGGT1_266470	hypothetical protein	0.326422	0.0606639				TGGT1_314890	ThiF family protein	-0.257281	0.0249751
TGGT1_245490	microneme protein MIC8	0.326375	0.00371882				TGGT1_248290	WD domain, G-beta repeat-containing protein	-0.257272	0.0159629
TGGT1_220240	hypothetical protein	0.32589	0.000817403				TGGT1_203940	ABC1 protein	-0.256961	0.143234
TGGT1_286560	U6 snRNA-associated Sm family protein	0.325825	0.0291246				TGGT1_305470	hypothetical protein	-0.256911	0.0675579
TGGT1_267400	ribosomal protein RPL32	0.325811	0.00802645				TGGT1_234940	hypothetical protein	-0.256846	0.327268
TGGT1_226860	SAG-related sequence SRS67	0.325633	0.00222007				TGGT1_224260	PHD-finger domain-containing protein	-0.256813	0.0220399
TGGT1_258462	hypothetical protein	0.325627	0.00209512				TGGT1_285895	AP2 domain transcription factor AP2V-2	-0.256701	0.022351
TGGT1_215490	transporter, major facilitator family protein	0.325622	0.001549				TGGT1_212840	HIT zinc finger protein	-0.256677	0.0902938
TGGT1_304490	hypothetical protein	0.325483	0.0731099				TGGT1_315280	hypothetical protein	-0.256473	0.0276731
TGGT1_256000	endoplasmic reticulum retention receptor	0.325224	0.00261817				TGGT1_261260B	histone lysine demethylase JMJD6a	-0.25643	0.197787
TGGT1_211030	hypothetical protein	0.324821	0.00623763				TGGT1_251570A	CAAX amino terminal protease family protein	-0.256173	0.245124
TGGT1_295970	hypothetical protein	0.324587	0.226683				TGGT1_208050	ABC transporter, putative	-0.25614	0.0373242
TGGT1_219690	hypothetical protein	0.324318	0.00293609				TGGT1_239870	CBS domain-containing protein	-0.255935	0.0395754
TGGT1_249920	diphthine synthase, putative	0.324096	0.00673019				TGGT1_272475	protein kinase domain-containing protein	-0.255874	0.0635986
TGGT1_261780	microneme protein MIC7	0.32399	0.00270292				TGGT1_258450	hypothetical protein	-0.255789	0.016028
TGGT1_217530	hypothetical protein	0.323818	0.0281497				TGGT1_214910	hypothetical protein	-0.255418	0.151443
TGGT1_225555	hypothetical protein	0.323789	0.00423719				TGGT1_213030	hypothetical protein	-0.255391	0.0212106
TGGT1_300130	apical membrane antigen 1 domain-containing protein	0.323719	0.22268				TGGT1_273620	hypothetical protein	-0.255331	0.27922
TGGT1_306895	hypothetical protein	0.323623	0.0275664				TGGT1_270370	clathrin assembly protein AP19, putative	-0.255177	0.0737032
TGGT1_285870	SAG-related sequence SRS20A	0.322745	0.0605122				TGGT1_215690	hypothetical protein	-0.255089	0.0419728
TGGT1_305160	histone H2Ba	0.322651	0.258793				TGGT1_266030	pre-mRNA splicing factor, putative	-0.255082	0.0213593
TGGT1_241010	K+ channel tetramerisation domain-containing protein	0.322416	0.0300314				TGGT1_269650	FFD and TFG box motifs protein	-0.254805	0.037779
TGGT1_357300	hypothetical protein	0.321757	0.430552				TGGT1_205290	serine/threonine specific protein phosphatase	-0.254733	0.110357
TGGT1_310177	hypothetical protein	0.321751	0.256481				TGGT1_304720	hypothetical protein	-0.254582	0.0402297
TGGT1_280810	hypothetical protein	0.321454	0.102348				TGGT1_289200	RAP domain-containing protein	-0.254559	0.222162
TGGT1_211710	TB2/DP1, HVA22 family protein	0.320997	0.00502193				TGGT1_231280	WD domain, G-beta repeat-containing protein	-0.254417	0.0591643
TGGT1_275470	dense granule protein GRA15	0.320767	0.00280834				TGGT1_259560	endonuclease/exonuclease/phosphatase family protein	-0.254302	0.0163373
TGGT1_219160	hypothetical protein	0.32041	0.234725				TGGT1_311270	hypothetical protein	-0.254008	0.0646645
TGGT1_220100	phosphoribosylpyrophosphate synthetase	0.320315	0.00172598				TGGT1_268780	hypothetical protein	-0.253909	0.0520036
TGGT1_293180	NADP-specific glutamate dehydrogenase	0.319813	0.00146984				TGGT1_254210	RNA recognition motif-containing protein	-0.253841	0.0763886
TGGT1_248370	prefoldin subunit 6, putative	0.319485	0.00801455				TGGT1_244720	hypothetical protein	-0.2536	0.0458018
TGGT1_310420	hypothetical protein	0.319116	0.00265838				TGGT1_310950	AP2 domain transcription factor AP2XI-3	-0.253484	0.0147202
TGGT1_270250	dense granule protein GRA1	0.31872	0.00124626				TGGT1_285500	hypothetical protein	-0.253433	0.0202304
TGGT1_313890	hypothetical protein	0.318698	0.153686				TGGT1_280590	hypothetical protein	-0.253346	0.0411653
TGGT1_239800	hypothetical protein	0.318656	0.00329576				TGGT1_242030	hypothetical protein	-0.253161	0.0656399
TGGT1_241300	hypothetical protein	0.317832	0.00619108				TGGT1_203460	hypothetical protein	-0.252982	0.388504
TGGT1_266970	hypothetical protein	0.317512	0.027688				TGGT1_275740	hypothetical protein	-0.252959	0.0984528
TGGT1_213650	ATP-binding domain 1 family protein	0.316971	0.0220098				TGGT1_290678	hypothetical protein	-0.252907	0.0116302
TGGT1_269150	DHHC zinc finger domain-containing protein	0.316824	0.0160638				TGGT1_272490	protoporphyrinogen oxidase	-0.252778	0.0582163
TGGT1_270050	hypothetical protein	0.315958	0.0366109				TGGT1_208820	1-deoxy-D-xylulose-5-phosphate synthase	-0.252568	0.0408525
TGGT1_268790	hypothetical protein	0.315642	0.00229313				TGGT1_224580	RNA recognition motif-containing protein	-0.25249	0.0171727
TGGT1_310780	dense granule protein GRA4	0.315642	0.00185659				TGGT1_314860	zinc knuckle domain-containing protein	-0.252278	0.0527362
TGGT1_252630	hypothetical protein	0.31491	0.0148346				TGGT1_245995	hypothetical protein	-0.252215	0.419399
TGGT1_209910	histone H2Bv	0.31478	0.0209409				TGGT1_312380	tetratricopeptide repeat-containing protein	-0.251865	0.0792807
TGGT1_231990	hypothetical protein	0.314569	0.229645				TGGT1_312175	hypothetical protein	-0.251864	0.0220661
TGGT1_255720	hypothetical protein	0.314183	0.25782				TGGT1_209210	hypothetical protein	-0.251858	0.0156877
TGGT1_211860	hypothetical protein	0.314166	0.0891887				TGGT1_297360	hypothetical protein	-0.251101	0.0652527
TGGT1_217430	protease inhibitor PI1	0.314124	0.0438847				TGGT1_305900	hypothetical protein	-0.250966	0.130682
TGGT1_232290	hypothetical protein	0.31375	0.0308195				TGGT1_215020	hypothetical protein	-0.250946	0.161539
TGGT1_214390	hypothetical protein	0.313589	0.150145				TGGT1_233905	histone kinase SNF1, putative	-0.250851	0.0229712
TGGT1_244400	hypothetical protein	0.3132	0.0416495				TGGT1_294380	PP-loop domain-containing protein	-0.250831	0.083955
TGGT1_291890	microneme protein MIC1	0.313117	0.00534465				TGGT1_229160	DHHC zinc finger domain-containing protein	-0.250764	0.0960409
TGGT1_266100	rhoptry kinase family protein ROP41	0.312308	0.00642573				TGGT1_410760	hypothetical protein	-0.250543	0.394573
TGGT1_232250	catalase	0.312183	0.00239516				TGGT1_238880	hypothetical protein	-0.250409	0.0285
TGGT1_263710	acyl-CoA:cholesterol acyltransferase alpha ACAT1-alpha	0.312063	0.0266088				TGGT1_321610	hypothetical protein	-0.250395	0.165475
TGGT1_309195	hypothetical protein	0.311953	0.122991				TGGT1_236250	regulator of chromosome condensation (RCC1) repeat-containing protein	-0.250283	0.0721995
TGGT1_204050	subtilisin SUB1	0.3117	0.0143869				TGGT1_257370	hypothetical protein	-0.250272	0.0266672
TGGT1_213810	iron-sulfur cluster protein ISCA	0.311352	0.0272403				TGGT1_242240	rhoptry kinase family protein ROP19A	-0.250098	0.254084
TGGT1_264050	ubiquitin-conjugating enzyme subfamily protein	0.310682	0.0892051				TGGT1_260360	GTP-binding protein	-0.250061	0.152879
TGGT1_205410	RNA pseudouridine synthase superfamily protein	0.310571	0.0953792				TGGT1_267690	hypothetical protein	-0.249882	0.0167112
TGGT1_263290	rhomboid protease ROM2	0.310558	0.0941589				TGGT1_310600	heat shock factor binding protein 1 protein	-0.249794	0.11929
TGGT1_363590	hypothetical protein	0.309711	0.0994342				TGGT1_319710	kinesin motor domain-containing protein	-0.249695	0.0781239
TGGT1_313980	ribosome biogenesis protein nep1, putative	0.309122	0.217463				TGGT1_310440	membrane occupation and recognition nexus protein MORN1	-0.249637	0.0496453
TGGT1_236010	prenylcysteine oxidase	0.308907	0.0161753				TGGT1_267730	hypothetical protein	-0.249624	0.158137
TGGT1_310180	hypothetical protein	0.308096	0.0109321				TGGT1_268250	WD domain, G-beta repeat-containing protein	-0.249619	0.114239
TGGT1_224310	DHHC zinc finger domain-containing protein	0.308082	0.104905				TGGT1_294740	hypothetical protein	-0.249343	0.0376795
TGGT1_265520	hypothetical protein	0.307981	0.0588322				TGGT1_264010	hypothetical protein	-0.249183	0.135176
TGGT1_410360	putative transmembrane protein	0.307898	0.00821898				TGGT1_210345	hypothetical protein	-0.249051	0.0630954
TGGT1_207240	hypothetical protein	0.307861	0.0684249				TGGT1_311250	hypothetical protein	-0.249002	0.0249373
TGGT1_220880	hypothetical protein	0.307671	0.0438543				TGGT1_292235	hypothetical protein	-0.248616	0.0388056
TGGT1_291650	hypothetical protein	0.30742	0.179491				TGGT1_217450	general transcription factor IIH polypeptide 5 GTF2H5	-0.248168	0.244255
TGGT1_316250	hypothetical protein	0.307311	0.0153938				TGGT1_252210	pentatricopeptide repeat domain-containing protein	-0.247839	0.133757
TGGT1_315160	hypothetical protein	0.307238	0.0273052				TGGT1_236520	hypothetical protein	-0.247723	0.164769
TGGT1_205030	hypothetical protein	0.30723	0.058904				TGGT1_265250	RNA recognition motif-containing protein	-0.247531	0.0318181
TGGT1_271460	protein c14orf29, putative	0.307037	0.0126685				TGGT1_281900	SET domain containing lysine methyltransferase KMTox	-0.247269	0.0199455
TGGT1_208440	hypothetical protein	0.306734	0.00819678				TGGT1_316470	hypothetical protein	-0.247185	0.0696242
TGGT1_255190	myosin C	0.306712	0.007342				TGGT1_312190	hypothetical protein	-0.247137	0.0136952
TGGT1_267670	hypothetical protein	0.306495	0.0553781				TGGT1_264090	hypothetical protein	-0.246991	0.0152548
TGGT1_315290	hypothetical protein	0.306463	0.0349413				TGGT1_286250	hypothetical protein	-0.246897	0.405971
TGGT1_217720	hypothetical protein	0.306056	0.259818				TGGT1_255510	ankyrin repeat-containing protein	-0.246834	0.0166057
TGGT1_240610	hypothetical protein	0.30603	0.0321963				TGGT1_297245	transporter, major facilitator family protein	-0.246609	0.0221189
TGGT1_244070	hypothetical protein	0.305936	0.207882				TGGT1_311070	hypothetical protein	-0.246503	0.0251226
TGGT1_299200	Bet3 transport protein, putative	0.3059	0.0210531				TGGT1_312360	hypothetical protein	-0.246469	0.101845
TGGT1_218950	hypothetical protein	0.3058	0.0383028				TGGT1_281580	PP2C, putative	-0.246318	0.0684469
TGGT1_233480	SAG-related sequence SRS29C	0.305785	0.00201798				TGGT1_237280	TLD protein	-0.246173	0.0494639
TGGT1_286770	hypothetical protein	0.305403	0.0464512				TGGT1_231480	GCN1, putative	-0.246162	0.0304943
TGGT1_319560	microneme protein MIC3	0.305317	0.00922874				TGGT1_224720	SPOC domain-containing protein	-0.246135	0.0762335
TGGT1_276930	hypothetical protein	0.305303	0.0218551				TGGT1_267710	CPSF A subunit region protein	-0.246023	0.0218489
TGGT1_208800	mediator complex subunit MED18	0.305144	0.00791041				TGGT1_297230	Vps53 family, N-terminal protein	-0.245679	0.028816
TGGT1_278510	protein phosphatase 2C domain-containing protein	0.305021	0.0159965				TGGT1_235402	CorA family Mg2+ transporter protein	-0.245616	0.178192
TGGT1_286735	hypothetical protein	0.304599	0.195532				TGGT1_250700	hypothetical protein	-0.245313	0.030701
TGGT1_264070	F5/8 type C domain-containing protein	0.304547	0.0876586				TGGT1_251460	hypothetical protein	-0.245218	0.0474516
TGGT1_307605	hypothetical protein	0.30389	0.0723807				TGGT1_221200A	CW-type Zinc Finger protein	-0.244898	0.0474193
TGGT1_263630	hypothetical protein	0.303486	0.0118523				TGGT1_242870	histone lysine methyltransferase, SET, putative	-0.244702	0.0885925
TGGT1_212770	hypothetical protein	0.302992	0.0022392				TGGT1_220208	hypothetical protein	-0.244648	0.0521716
TGGT1_266620	thioredoxin domain-containing protein	0.302462	0.0550826				TGGT1_271470	hypothetical protein	-0.244577	0.0330416
TGGT1_274050	hypothetical protein	0.302269	0.102466				TGGT1_215750	cytidine and deoxycytidylate deaminase zinc-binding region domain-containing protein	-0.244523	0.302039
TGGT1_297900	hypothetical protein	0.301443	0.0467524				TGGT1_255635	hypothetical protein	-0.244501	0.165052
TGGT1_226720	translin family protein	0.301407	0.0193802				TGGT1_246190	hypothetical protein	-0.244442	0.0287563
TGGT1_227030	hypothetical protein	0.301212	0.010556				TGGT1_298610	GYF domain-containing protein	-0.244408	0.0235651
TGGT1_220950	hypothetical protein	0.301183	0.00678975				TGGT1_278550	elongation factor Tu GTP binding domain-containing protein	-0.24419	0.0571134
TGGT1_285980B	glucosephosphate-mutase GPM1	0.30049	0.00312458				TGGT1_246600	ABC1 family protein	-0.243852	0.0670078
TGGT1_262500	hypothetical protein	0.30034	0.00475797				TGGT1_203260	hypothetical protein	-0.243641	0.130269
TGGT1_306900	NOL1/NOP2/sun family protein	0.300165	0.0716583				TGGT1_320750	hypothetical protein	-0.243629	0.0372312
TGGT1_257160	hypothetical protein	0.299967	0.0148588				TGGT1_214200	WD domain, G-beta repeat-containing protein	-0.243596	0.0343587
TGGT1_211610	hypothetical protein	0.299557	0.0500389				TGGT1_270150	hypothetical protein	-0.243586	0.054121
TGGT1_315300	transcription factor IIB, putative	0.29919	0.153689				TGGT1_210280	PEK kinase	-0.243429	0.0554478
TGGT1_256050	signal recognition particle 14kd protein	0.299118	0.00887512				TGGT1_240820	hypothetical protein	-0.243197	0.264832
TGGT1_311100	zinc finger (CCCH type) motif-containing protein	0.299116	0.121877				TGGT1_214950	hypothetical protein	-0.243035	0.0195693
TGGT1_222410	hypothetical protein	0.299094	0.0364116				TGGT1_316480	XRN 5'-3' exonuclease N-terminus protein	-0.242619	0.0787291
TGGT1_292110	formate/nitrite transporter protein	0.299047	0.111978				TGGT1_249510	hypothetical protein	-0.242594	0.141483
TGGT1_211260	rhoptry kinase family protein ROP26 (incomplete catalytic triad)	0.299028	0.0444714				TGGT1_236670A	hypothetical protein	-0.242533	0.439582
TGGT1_248445	hypothetical protein	0.298884	0.0244777				TGGT1_290910	hypothetical protein	-0.24245	0.0966034
TGGT1_222245	hypothetical protein	0.29885	0.0835434				TGGT1_462965	formin domain-containing protein	-0.242294	0.027594
TGGT1_290300	hypothetical protein	0.298754	0.0104039				TGGT1_306320	Myb family DNA-binding domain-containing protein	-0.242227	0.0367053
TGGT1_293430	hypothetical protein	0.297953	0.0314989				TGGT1_310410	WD domain, G-beta repeat-containing protein	-0.241754	0.119094
TGGT1_410650	tubulin-binding cofactor A	0.297885	0.18681				TGGT1_255740	hypothetical protein	-0.241494	0.0323461
TGGT1_312940	hypothetical protein	0.29751	0.00921203				TGGT1_209420	hypothetical protein	-0.241477	0.0219435
TGGT1_251440	troponin c, isotype gamma, putative	0.297479	0.152666				TGGT1_204390	hypothetical protein	-0.241146	0.315999
TGGT1_410120	putative transmembrane protein	0.297476	0.284937				TGGT1_203270	ATP-dependent Clp endopeptidase, proteolytic subunit ClpP domain-containing protein	-0.241077	0.212089
TGGT1_288800	endonuclease/exonuclease/phosphatase family protein	0.29742	0.0964596				TGGT1_247720	hypothetical protein	-0.240697	0.117726
TGGT1_270805	hypothetical protein	0.297293	0.13243				TGGT1_223620	golgi SNARE, putative	-0.240649	0.0877276
TGGT1_241610	hypothetical protein	0.297193	0.0198634				TGGT1_254910	hypothetical protein	-0.240418	0.0220995
TGGT1_249990	hypothetical protein	0.296876	0.0101544				TGGT1_290150	hypothetical protein	-0.240237	0.0229453
TGGT1_283510	hypothetical protein	0.296864	0.00906804				TGGT1_254410	protein phosphatase 2C, putative	-0.240222	0.0326371
TGGT1_247980	hypothetical protein	0.296743	0.125792				TGGT1_292035	hypothetical protein	-0.239997	0.130651
TGGT1_237200	sphingolipid delta 4 desaturase/c-4 hydroxylase protein des2 family protein	0.296045	0.0101791				TGGT1_259040	hypothetical protein	-0.239735	0.132867
TGGT1_260620	hypothetical protein	0.295739	0.0328363				TGGT1_221600	hypothetical protein	-0.239493	0.0575879
TGGT1_200320	hypoxanthine-xanthine-guanine phosphoribosyl transferase HXGPRT	0.295624	0.131801				TGGT1_224480	cell-cycle-associated protein kinase CLK, putative	-0.239438	0.0302436
TGGT1_293360	hypothetical protein	0.2956	0.00296709				TGGT1_286170	hypothetical protein	-0.239272	0.467649
TGGT1_226990	hypothetical protein	0.295152	0.0694572				TGGT1_249020	kinesin motor domain-containing protein	-0.239089	0.0313686
TGGT1_200590	Toxoplasma gondii family C protein	0.29508	0.272549				TGGT1_273920	aldose reductase, putative	-0.239088	0.0657494
TGGT1_214100	hypothetical protein	0.294807	0.0249748				TGGT1_304760	RNA recognition motif-containing protein	-0.239065	0.0744112
TGGT1_243580	Hit family protein involved in cell-cycle regulation, putative	0.294757	0.0347323				TGGT1_258030	DNA polymerase	-0.239045	0.0429565
TGGT1_280470	AP2 domain transcription factor AP2VIIa-1	0.294123	0.0653752				TGGT1_242810	hypothetical protein	-0.238727	0.0748967
TGGT1_254450	Pelota, putative	0.293741	0.12601				TGGT1_309370	adaptin n terminal region domain-containing protein	-0.238689	0.03645
TGGT1_223020	coproporphyrinogen III oxidase	0.293553	0.0624569				TGGT1_225125	pre-rRNA processing protein	-0.238631	0.0509617
TGGT1_288640	radical SAM domain-containing protein	0.293363	0.0749975				TGGT1_237425	AP2 domain transcription factor AP2X-6	-0.238112	0.168631
TGGT1_211880	hypothetical protein	0.293261	0.167426				TGGT1_247450	hypothetical protein	-0.23803	0.0531162
TGGT1_225550	phosphatidylserine decarboxylase	0.292686	0.00957358				TGGT1_269420	hypothetical protein	-0.237949	0.0277075
TGGT1_230230	hypothetical protein	0.292549	0.0720863				TGGT1_277690	hypothetical protein	-0.237761	0.141325
TGGT1_250090	hypothetical protein	0.292507	0.0541571				TGGT1_202810	TIM14	-0.23765	0.359888
TGGT1_247960	hypothetical protein	0.292086	0.0837397				TGGT1_212800	hypothetical protein	-0.23739	0.0286202
TGGT1_227910	hypothetical protein	0.29178	0.0115167				TGGT1_201140	hypothetical protein	-0.237131	0.0378752
TGGT1_314358	hypothetical protein	0.291692	0.259465				TGGT1_203490	GNL3L/Grn1 GTPase	-0.237028	0.0909059
TGGT1_257040	TB2/DP1, HVA22 family protein	0.290571	0.00864077				TGGT1_232180	UBA/TS-N domain-containing protein	-0.236945	0.021782
TGGT1_202220	hypothetical protein	0.290539	0.0422664				TGGT1_315720	Smg-4/UPF3 family protein	-0.236846	0.160836
TGGT1_250360	alpha/beta hydrolase fold domain-containing protein	0.290243	0.0910813				TGGT1_254250	PRELI family protein	-0.236781	0.24869
TGGT1_215350	hypothetical protein	0.290224	0.00683218				TGGT1_253750	PLU-1 family protein	-0.236465	0.0440335
TGGT1_261690	hypothetical protein	0.290153	0.0582648				TGGT1_285210	hypothetical protein	-0.236369	0.0624391
TGGT1_201260	sugar transporter ST3	0.290074	0.0129555				TGGT1_212820	ubiquitin family protein	-0.236321	0.0310702
TGGT1_231020	hypothetical protein	0.289661	0.142088				TGGT1_224560	hypothetical protein	-0.23621	0.540454
TGGT1_312960	hypothetical protein	0.289436	0.0438367				TGGT1_231350	glucosamine-fructose-6-phosphate aminotransferase	-0.236066	0.0357615
TGGT1_213067	hypothetical protein	0.289396	0.104541				TGGT1_285780	hypothetical protein	-0.236063	0.0474612
TGGT1_264990	hypothetical protein	0.288881	0.00802997				TGGT1_223985	serine/threonine specific protein phosphatase	-0.235985	0.0329014
TGGT1_244840	zinc knuckle domain-containing protein	0.288544	0.082821				TGGT1_226050	hypothetical protein	-0.235775	0.031026
TGGT1_271280	60S ribosome subunit biogenesis protein NIP7, putative	0.288382	0.101966				TGGT1_306400	hypothetical protein	-0.235426	0.0665824
TGGT1_215920	hypothetical protein	0.288314	0.195408				TGGT1_288900	Yos1 family protein	-0.235388	0.369294
TGGT1_279430	cwf18 pre-mRNA splicing factor protein	0.288039	0.0147821				TGGT1_271950	hypothetical protein	-0.235342	0.0785169
TGGT1_226700	nuclease, putative	0.287551	0.093496				TGGT1_265240	hypothetical protein	-0.23483	0.0801032
TGGT1_229930	p25-alpha family protein	0.28748	0.050938				TGGT1_246630	DNA-directed RNA polymerase I RPA43	-0.234542	0.156695
TGGT1_224810	hypothetical protein	0.287275	0.112465				TGGT1_203960	hypothetical protein	-0.234254	0.154195
TGGT1_221910	AN1 family Zinc finger domain-containing protein	0.28644	0.00549183				TGGT1_219260A	cation-transporting ATPase, putative	-0.234085	0.134224
TGGT1_242650	hypothetical protein	0.286384	0.270917				TGGT1_315270	hypothetical protein	-0.234077	0.0430213
TGGT1_232960	oxidoreductase, 2OG-Fe(II) oxygenase family protein	0.286318	0.0149023				TGGT1_214140	hypothetical protein	-0.234054	0.0224642
TGGT1_278160	vesicle transport v-snare protein	0.286212	0.0780775				TGGT1_202610	protein phosphatase 2C domain-containing protein	-0.233944	0.0610139
TGGT1_311430	fibrillarin	0.285861	0.00677739				TGGT1_236980	AMP-binding enzyme domain-containing protein	-0.233887	0.131185
TGGT1_294690	rhomboid protease ROM5	0.285631	0.0146377				TGGT1_216580	hypothetical protein	-0.233532	0.0351935
TGGT1_259070	acetyltransferase, GNAT family protein	0.285025	0.164588				TGGT1_264190	hypothetical protein	-0.233195	0.0863883
TGGT1_254720	dense granule protein GRA8	0.285023	0.0149918				TGGT1_236260	protein phosphatase 2C domain-containing protein	-0.233154	0.0570175
TGGT1_276110	cytochrome b5 family heme/steroid binding domain-containing protein	0.284769	0.0590514				TGGT1_305180	Na+/H+ exchanger NHE3	-0.233063	0.036798
TGGT1_226040	EF hand domain-containing protein	0.284735	0.0354076				TGGT1_258710	T-complex protein 10 C-terminus protein	-0.233024	0.0638255
TGGT1_226740	zinc finger, C3HC4 type (RING finger) domain-containing protein	0.284587	0.0189475				TGGT1_213660	zinc finger (CCCH type) motif-containing protein	-0.232799	0.0387155
TGGT1_311425	hypothetical protein	0.284477	0.098456				TGGT1_289710	AP2 domain transcription factor AP2IX-5	-0.232778	0.021418
TGGT1_226580	hypothetical protein	0.284199	0.0133711				TGGT1_236850	hypothetical protein	-0.232457	0.0447447
TGGT1_255260	apical membrane antigen AMA1	0.284122	0.0133338				TGGT1_211640	hypothetical protein	-0.232382	0.0292485
TGGT1_270240	MAG1	0.283981	0.00531861				TGGT1_278060	Mre11 DNA-binding domain-containing protein	-0.232085	0.0558411
TGGT1_315130	L-isoaspartyl protein carboxyl methyltransferase family protein	0.283847	0.0226113				TGGT1_359590	hypothetical protein	-0.23195	0.361359
TGGT1_314780	myosin G	0.28383	0.00471666				TGGT1_320620	queuine tRNA ribosyl transferase	-0.23112	0.127872
TGGT1_237860	protein kinase domain-containing protein	0.282883	0.236328				TGGT1_203150	hypothetical protein	-0.230924	0.0316445
TGGT1_311155	hypothetical protein	0.282642	0.205306				TGGT1_309240	CorA family Mg2+ transporter protein	-0.23076	0.17315
TGGT1_222180	hypothetical protein	0.282597	0.174437				TGGT1_229260	hypothetical protein	-0.230665	0.0332744
TGGT1_286550	hypothetical protein	0.282433	0.216014				TGGT1_294898	tetratricopeptide repeat-containing protein	-0.230556	0.0320387
TGGT1_222130	hypothetical protein	0.281909	0.0508039				TGGT1_203520	hypothetical protein	-0.230488	0.0981402
TGGT1_276910	endoplasmic reticulum lumen protein retaining receptor (ERD2) family protein	0.281788	0.0736482				TGGT1_253170	zinc carboxypeptidase, putative	-0.230436	0.0528607
TGGT1_258560	hypothetical protein	0.281167	0.0421542				TGGT1_311660	histone lysine methyltransferase, SET, putative	-0.230407	0.0532927
TGGT1_309780	hypothetical protein	0.281162	0.0897039				TGGT1_203705	hypothetical protein	-0.230299	0.525544
TGGT1_238000	peptidyl-prolyl isomerase	0.28113	0.0375391				TGGT1_281440	hypothetical protein	-0.230241	0.0298931
TGGT1_268760	hypothetical protein	0.281101	0.0491081				TGGT1_227450	hydrolase, NUDIX family protein	-0.229868	0.0364629
TGGT1_253130	transporter, major facilitator family protein	0.28087	0.0459387				TGGT1_244120	hypothetical protein	-0.22981	0.0924983
TGGT1_247580	glutaredoxin domain-containing protein	0.280804	0.038831				TGGT1_229790	hypothetical protein	-0.229524	0.0712852
TGGT1_207590	protein phosphatase 2C domain-containing protein	0.280148	0.096405				TGGT1_226850	TBC domain-containing protein	-0.229402	0.0718631
TGGT1_294370	hypothetical protein	0.280059	0.123302				TGGT1_237290	hypothetical protein	-0.229095	0.0364338
TGGT1_268690	hypothetical protein	0.27996	0.0301764				TGGT1_262650	WD domain, G-beta repeat-containing protein	-0.228981	0.0769644
TGGT1_211080	hypothetical protein	0.279811	0.247522				TGGT1_312820	hypothetical protein	-0.228814	0.0931782
TGGT1_266940	DHHC zinc finger domain-containing protein	0.279778	0.028416				TGGT1_409280	hypothetical protein	-0.228788	0.274039
TGGT1_215400	RNA recognition motif-containing protein	0.279355	0.0694599				TGGT1_216740A	riboflavin kinase	-0.228764	0.37012
TGGT1_204510	WD domain, G-beta repeat-containing protein	0.27931	0.0148737				TGGT1_280390	HEAT repeat-containing protein	-0.228629	0.0341527
TGGT1_278580	hypothetical protein	0.279262	0.171589				TGGT1_205562	hypothetical protein	-0.228604	0.0472562
TGGT1_408800	NTPase	0.279151	0.0116681				TGGT1_216210	hypothetical protein	-0.228296	0.0837594
TGGT1_288000	hypothetical protein	0.278998	0.0175408				TGGT1_277000	transport protein Sec24, putative	-0.228098	0.0386584
TGGT1_313440	hypothetical protein	0.278977	0.0164116				TGGT1_294920	general transcription factor IIH polypeptide 2 GTF2H2	-0.228096	0.0746176
TGGT1_318300	hypothetical protein	0.278828	0.0187192				TGGT1_310190	PIK3R4 kinase-related protein (incomplete catalytic triad)	-0.228031	0.0630923
TGGT1_219240	Peptidyl-tRNA hydrolase PTH2 domain-containing protein	0.278701	0.107667				TGGT1_313970	Phytanoyl-CoA dioxygenase (PhyH) superfamily protein	-0.227971	0.106911
TGGT1_286720	heat shock protein HSP28	0.278458	0.021984				TGGT1_263820	DEAD/DEAH box helicase domain-containing protein	-0.227737	0.0355624
TGGT1_205200	hypothetical protein	0.278279	0.0469027				TGGT1_248620	hypothetical protein	-0.227654	0.11219
TGGT1_289620	cathepsin CPC1	0.278139	0.0204043				TGGT1_269000	ABC transporter family protein	-0.227603	0.0583328
TGGT1_304500	hypothetical protein	0.277973	0.0462718				TGGT1_264770	hypothetical protein	-0.227363	0.056917
TGGT1_293810	carboxyvinyl-carboxyphosphonate phosphorylmutase	0.277838	0.113669				TGGT1_202250	hypothetical protein	-0.227216	0.0930551
TGGT1_288245	hypothetical protein	0.277598	0.0870615				TGGT1_210700	hypothetical protein	-0.227109	0.0578877
TGGT1_219140	EF-1 guanine nucleotide exchange domain-containing protein	0.277467	0.00751456				TGGT1_211730	histone lysine methyltransferase SET8	-0.226994	0.0328099
TGGT1_221818	hypothetical protein	0.277244	0.30233				TGGT1_205265	transporter, cation channel family protein	-0.226948	0.509361
TGGT1_283800	hypothetical protein	0.277202	0.00991824				TGGT1_226810	histone lysine methyltransferase SET1	-0.226788	0.0435439
TGGT1_249698	hypothetical protein	0.277181	0.162982				TGGT1_295410	transcription initiation factor TFIID complex subunit TAF6	-0.226083	0.0582847
TGGT1_267420	mago nashi family protein 2, putative	0.277042	0.0126535				TGGT1_257700	hypothetical protein	-0.226004	0.135353
TGGT1_297810	hypothetical protein	0.277039	0.00955429				TGGT1_215100	PP-loop family protein	-0.225832	0.0912415
TGGT1_266920	3'5'-cyclic nucleotide phosphodiesterase domain-containing protein	0.27645	0.0128273				TGGT1_226690	hypothetical protein	-0.225813	0.0893103
TGGT1_250770	eukaryotic initiation factor-4A, putative	0.276138	0.0061968				TGGT1_226510	Sec23/Sec24 trunk domain-containing protein	-0.225688	0.0308058
TGGT1_223110	glycolipid transfer protein GLTP	0.275962	0.0623211				TGGT1_267700	hypothetical protein	-0.225145	0.326524
TGGT1_247230	centrin	0.275838	0.0299961				TGGT1_232370	CW-type Zinc Finger protein	-0.22505	0.0252296
TGGT1_310150	AMP-binding enzyme domain-containing protein	0.275714	0.00548417				TGGT1_224910	divalent cation tolerance protein, CutA1 family protein	-0.224828	0.0672978
TGGT1_275770	hypothetical protein	0.275361	0.057646				TGGT1_264690	cyclin 4, putative	-0.224477	0.09036
TGGT1_254030	zinc finger CDGSH-type domain-containing protein	0.275349	0.0100703				TGGT1_232530	hypothetical protein	-0.224322	0.131834
TGGT1_254770	Ser/Thr phosphatase family protein	0.275148	0.0216441				TGGT1_221230	hypothetical protein	-0.224236	0.0551987
TGGT1_225920	hypothetical protein	0.275121	0.107586				TGGT1_215700	phosphatidylinositol 3- and 4-kinase	-0.224197	0.0424243
TGGT1_225360	hypothetical protein	0.275067	0.114982				TGGT1_228690	phosphatidylinositol 3- and 4-kinase	-0.224173	0.0325304
TGGT1_222430	HECT-domain (ubiquitin-transferase) domain-containing protein	0.274964	0.0188927				TGGT1_290620	hypothetical protein	-0.223716	0.0451936
TGGT1_289720	hypothetical protein	0.274476	0.0927486				TGGT1_225430	Ras-related GTP binding A family protein	-0.223675	0.280941
TGGT1_221270	oxidoreductase, 2OG-Fe(II) oxygenase family protein	0.27413	0.0173188				TGGT1_214300	hypothetical protein	-0.223555	0.0310661
TGGT1_250500	hypothetical protein	0.27411	0.119534				TGGT1_236660	START domain-containing protein	-0.223413	0.0528079
TGGT1_310070	methyltransferase, putative	0.274076	0.0121542				TGGT1_202590	hypothetical protein	-0.223261	0.0936879
TGGT1_319730	YOU2 family C2C2 zinc finger protein	0.273989	0.0582515				TGGT1_229700	hypothetical protein	-0.222924	0.313824
TGGT1_316255	hypothetical protein	0.273855	0.0113562				TGGT1_314840	ubiquitin carboxyl-terminal hydrolase	-0.222852	0.0540662
TGGT1_218270	hypothetical protein	0.27379	0.107572				TGGT1_292170	histone lysine methyltransferase, SET, putative	-0.222681	0.0432543
TGGT1_312410	hypothetical protein	0.273499	0.334134				TGGT1_291590	hypothetical protein	-0.222639	0.13296
TGGT1_234440	aminotransferase, putative	0.273344	0.101424				TGGT1_314320	hypothetical protein	-0.222409	0.132109
TGGT1_249190	AP2 domain transcription factor AP2XII-6	0.273289	0.15978				TGGT1_229350	HEAT repeat-containing protein	-0.222359	0.118026
TGGT1_236820	hypothetical protein	0.273088	0.0978651				TGGT1_211220	hypothetical protein	-0.222283	0.113753
TGGT1_213880	hypothetical protein	0.27293	0.401374				TGGT1_289150	hypothetical protein	-0.222245	0.153984
TGGT1_297150	MORN repeat-containing protein	0.272575	0.0507061				TGGT1_284580	ribose-phosphate diphosphokinase subfamily protein	-0.222126	0.153392
TGGT1_219485	hypothetical protein	0.272558	0.0338835				TGGT1_259200B	Na+/H+ exchanger NHE1	-0.222035	0.0971411
TGGT1_312830	hypothetical protein	0.272465	0.119033				TGGT1_319590	hypothetical protein	-0.221876	0.0530699
TGGT1_221430	hypothetical protein	0.272386	0.268764				TGGT1_261790	hypothetical protein	-0.221654	0.0522453
TGGT1_318690	RNA recognition motif-containing protein	0.272158	0.244211				TGGT1_298020	DEAD-family helicase	-0.221579	0.0971624
TGGT1_222970	inositol(myo)-1(or 4)-monophosphatase 2, putative	0.271981	0.152781				TGGT1_209730	hypothetical protein	-0.221547	0.076913
TGGT1_293760	EF hand domain-containing protein	0.271927	0.0167848				TGGT1_234310	hypothetical protein	-0.221538	0.0369243
TGGT1_256030	hypothetical protein	0.271878	0.0886222				TGGT1_277770	hypothetical protein	-0.221436	0.218669
TGGT1_233380	hypothetical protein	0.271808	0.00649125				TGGT1_265260	hypothetical protein	-0.221307	0.150075
TGGT1_312470	hypothetical protein	0.271415	0.114005				TGGT1_226620	hypothetical protein	-0.221225	0.0556646
TGGT1_209830	myosin heavy chain, putative	0.271212	0.308022				TGGT1_240070	RNA recognition motif-containing protein	-0.220969	0.063442
TGGT1_286590	microtubule associated protein SPM2	0.271142	0.0165297				TGGT1_308880	ImpB/MucB/SamB family protein	-0.22077	0.0605589
TGGT1_231920	oxidoreductase, short chain dehydrogenase/reductase family protein	0.270878	0.0262291				TGGT1_261970	hypothetical protein	-0.220718	0.0612433
TGGT1_226520	hypothetical protein	0.270487	0.0831997				TGGT1_271037	hypothetical protein	-0.220695	0.349
TGGT1_246550	aspartyl protease ASP3	0.270348	0.0166078				TGGT1_231150	hypothetical protein	-0.220635	0.139428
TGGT1_213620	ABC1 family protein	0.270343	0.0892361				TGGT1_288890	hypothetical protein	-0.220634	0.0869451
TGGT1_270160	hypothetical protein	0.270146	0.126861				TGGT1_249460	WD domain, G-beta repeat-containing protein	-0.220446	0.127323
TGGT1_366730	hypothetical protein	0.27004	0.28992				TGGT1_310310	WD domain, G-beta repeat-containing protein	-0.219723	0.185003
TGGT1_268590	rhomboid protease ROM4	0.269978	0.0258147				TGGT1_212780	hypothetical protein	-0.219486	0.0671218
TGGT1_206340	hypothetical protein	0.269549	0.0146177				TGGT1_260580	hypothetical protein	-0.219398	0.178042
TGGT1_270130	hypothetical protein	0.269156	0.205529				TGGT1_294770	Armadillo/beta-catenin family repeat-containing protein	-0.219392	0.0353644
TGGT1_207460B	Rab5B protein	0.268999	0.0606397				TGGT1_309010	elongation factor P, putative	-0.2191	0.376687
TGGT1_226260	hypothetical protein	0.268997	0.138343				TGGT1_217480	hypothetical protein	-0.21889	0.0329048
TGGT1_299990	archease family protein	0.268963	0.111332				TGGT1_272500	sugar transporter ST2	-0.218852	0.0533001
TGGT1_314700	hypothetical protein	0.268959	0.0640822				TGGT1_289120	hypothetical protein	-0.218576	0.0410757
TGGT1_223010	hypothetical protein	0.268894	0.0527294				TGGT1_203220	DEAD/DEAH box helicase domain-containing protein	-0.218448	0.121821
TGGT1_281920	V-type ATPase, D subunit protein	0.26852	0.0282091				TGGT1_310250	hypothetical protein	-0.218412	0.252721
TGGT1_242840	membrane protein	0.268494	0.0262568				TGGT1_220212	pseudouridine synthase	-0.218026	0.326497
TGGT1_205280	hypothetical protein	0.268448	0.0560189				TGGT1_204120	hypothetical protein	-0.217788	0.145187
TGGT1_220510	hypothetical protein	0.2683	0.134164				TGGT1_203510	zinc finger, C3HC4 type (RING finger) domain-containing protein	-0.217717	0.0472507
TGGT1_216930	cholinephosphate cytidylyltransferase	0.268256	0.0751814				TGGT1_263990	hypothetical protein	-0.217592	0.243265
TGGT1_212200	hypothetical protein	0.268204	0.0802712				TGGT1_243480	50S ribosomal protein L3, putative	-0.217503	0.128007
TGGT1_225820	hypothetical protein	0.26815	0.156587				TGGT1_218960	AP2 domain transcription factor AP2XII-1	-0.217452	0.0295256
TGGT1_228170	inner membrane complex protein IMC2A	0.267644	0.0148919				TGGT1_312490	hypothetical protein	-0.216899	0.0797855
TGGT1_319350	SAG-related sequence SRS17B	0.267635	0.0159006				TGGT1_240730	hypothetical protein	-0.216714	0.553595
TGGT1_216820	transporter, major facilitator family protein	0.267413	0.0304647				TGGT1_268260	hypothetical protein	-0.21661	0.175407
TGGT1_261390	hypothetical protein	0.267402	0.198416				TGGT1_241870	tRNA ligase class I (E and Q), catalytic domain-containing protein	-0.216244	0.176044
TGGT1_310790	hypothetical protein	0.267339	0.0099379				TGGT1_221700	hypothetical protein	-0.216147	0.134028
TGGT1_227640	hypothetical protein	0.266859	0.0803766				TGGT1_253600	hypothetical protein	-0.215907	0.0773025
TGGT1_286580	hypothetical protein	0.266599	0.0118387				TGGT1_253615	hypothetical protein	-0.215779	0.0686095
TGGT1_232780	hypothetical protein	0.266408	0.0336316				TGGT1_268010	hypothetical protein	-0.215737	0.0773179
TGGT1_239890	SCP family extracellular subfamily protein	0.266329	0.0376194				TGGT1_258090	hypothetical protein	-0.215516	0.0834983
TGGT1_286750	MA3 domain-containing protein	0.266237	0.0140794				TGGT1_229150	transporter, major facilitator family protein	-0.214729	0.334631
TGGT1_226020	transporter, major facilitator family protein	0.266025	0.0077779				TGGT1_320440A	hypothetical protein	-0.214516	0.32284
TGGT1_314450	hypothetical protein	0.265868	0.00808793				TGGT1_213069	hypothetical protein	-0.214477	0.32954
TGGT1_249200	Ctr copper transporter family protein	0.265747	0.0142439				TGGT1_263170	hypothetical protein	-0.214464	0.415821
TGGT1_294790	hypothetical protein	0.265696	0.0741657				TGGT1_310320	calreticulin family protein	-0.213939	0.100832
TGGT1_289630	microneme protein MIC16	0.265659	0.0750179				TGGT1_220230A	leucine rich repeat-containing protein	-0.213881	0.165532
TGGT1_219150	zinc finger, zz type domain-containing protein	0.265543	0.033433				TGGT1_240220	hypothetical protein	-0.21378	0.0565335
TGGT1_232655	hypothetical protein	0.265349	0.116281				TGGT1_216670	FUSE-binding protein 2 / KH-type splicing regulatory protein	-0.213759	0.0359159
TGGT1_250910	hypothetical protein	0.265348	0.112007				TGGT1_222250	hypothetical protein	-0.213692	0.239343
TGGT1_261650	hypothetical protein	0.265345	0.125266				TGGT1_220430	hypothetical protein	-0.213513	0.0915402
TGGT1_279405	hypothetical protein	0.265336	0.176927				TGGT1_297110	kinesin motor domain-containing protein	-0.213289	0.0549038
TGGT1_205625	hypothetical protein	0.265241	0.0737837				TGGT1_251740	AP2 domain transcription factor AP2XII-9	-0.2131	0.0553191
TGGT1_232000	hypothetical protein	0.265212	0.0243884				TGGT1_223450A	ubiquitin carboxyl-terminal hydrolase	-0.212999	0.141892
TGGT1_266760	isocitrate dehydrogenase	0.264576	0.0515135				TGGT1_318320	ATP-dependent Clp endopeptidase, proteolytic subunit ClpP domain-containing protein	-0.212674	0.195901
TGGT1_225680	hypothetical protein	0.263937	0.200873				TGGT1_210380	hypothetical protein	-0.212659	0.0451941
TGGT1_310670	glycogen phosphorylase 1, putative	0.263928	0.011946				TGGT1_216780	hypothetical protein	-0.212638	0.0896296
TGGT1_254870	hypothetical protein	0.263539	0.0762339				TGGT1_252490	vacuolar protein sorting 29, putative	-0.21263	0.13639
TGGT1_271025	hypothetical protein	0.263406	0.382218				TGGT1_209140	anti-silencing protein, ASF1 family protein	-0.212371	0.103246
TGGT1_269720	hypothetical protein	0.263333	0.046814				TGGT1_218490	hypothetical protein	-0.212292	0.0952323
TGGT1_239630	cytidine and deoxycytidylate deaminase zinc-binding region domain-containing protein	0.263292	0.180503				TGGT1_283702	FATC domain-containing protein	-0.212203	0.0728211
TGGT1_270520	hypothetical protein	0.262717	0.0181741				TGGT1_278975	ICE family protease (caspase) p20 domain-containing protein	-0.211759	0.138573
TGGT1_230410	peroxiredoxin PRX3	0.262525	0.00893688				TGGT1_225380	hypothetical protein	-0.211755	0.220395
TGGT1_240480	cpw-wpc domain-containing protein	0.262525	0.23853				TGGT1_216960	elongation factor Tu GTP binding domain-containing protein	-0.211747	0.154466
TGGT1_278530	multiprotein bridging factor type 1 family transcriptional co-activator, putative	0.262105	0.0260194				TGGT1_201400	Sin3-associated polypeptide SAP18	-0.211695	0.0885592
TGGT1_308965	hypothetical protein	0.261486	0.35812				TGGT1_228630	hypothetical protein	-0.211663	0.0453922
TGGT1_216660	hypothetical protein	0.261008	0.13305				TGGT1_295770	hypothetical protein	-0.21161	0.0762272
TGGT1_230480	hypothetical protein	0.260712	0.0434485				TGGT1_207830	MORN repeat-containing protein	-0.211483	0.179546
TGGT1_267820	electron transfer flavoprotein subunit beta, putative	0.260697	0.338778				TGGT1_290310	hypothetical protein	-0.211242	0.0809668
TGGT1_313930	transmembrane protein	0.259854	0.0524213				TGGT1_313300	YL1 nuclear protein C-terminal domain-containing protein	-0.211229	0.11627
TGGT1_273760	heat shock protein HSP70	0.25976	0.0168094				TGGT1_237890	calcium-dependent protein kinase CDPK4	-0.211168	0.0839125
TGGT1_213570	hypothetical protein	0.259713	0.0188584				TGGT1_222800	glycogen synthase, putative	-0.210979	0.0864703
TGGT1_360930	putative serine/arginine-rich splicing factor 11	0.259507	0.390128				TGGT1_231130	hypothetical protein	-0.210979	0.131517
TGGT1_315495	hypothetical protein	0.259431	0.118093				TGGT1_214160	hypothetical protein	-0.210641	0.433787
TGGT1_205460	AN1 family Zinc finger domain-containing protein	0.259379	0.0990886				TGGT1_231010	general transcription factor IIE polypeptide 1 GTF2E1	-0.210607	0.163794
TGGT1_300360	ADP/ATP translocase	0.258712	0.218786				TGGT1_319860	DNA polymerase family B protein	-0.210607	0.108427
TGGT1_255330	hypothetical protein	0.258291	0.134615				TGGT1_248540	hypothetical protein	-0.210516	0.165292
TGGT1_211695	hypothetical protein	0.258031	0.40768				TGGT1_247280	hypothetical protein	-0.210396	0.069547
TGGT1_310700	serine/threonine phosophatase PP1	0.257892	0.0111707				TGGT1_234520	U2 snRNP auxilliary factor, large subunit, splicing factor subfamily protein	-0.210364	0.0931985
TGGT1_209460	hypothetical protein	0.257877	0.134916				TGGT1_211420	RNA recognition motif-containing protein	-0.210153	0.0375351
TGGT1_235710	hypothetical protein	0.257615	0.0862037				TGGT1_205640	hypothetical protein	-0.210137	0.065814
TGGT1_267050	hydrolase, alpha/beta fold family protein	0.257612	0.0547126				TGGT1_232600	phospholipase, patatin family protein	-0.210001	0.0663459
TGGT1_300240	syntaxin 6, n-terminal protein	0.25741	0.122488				TGGT1_213392	surface antigen repeat-containing protein	-0.209966	0.0541184
TGGT1_202820	ubiquitin-conjugating enzyme subfamily protein	0.257342	0.0343373				TGGT1_294860	hypothetical protein	-0.209659	0.058809
TGGT1_201210	hypothetical protein	0.257193	0.250544				TGGT1_246995	hypothetical protein	-0.209624	0.256526
TGGT1_258400	PA14 domain-containing protein	0.257146	0.0120487				TGGT1_240880	hypothetical protein	-0.209343	0.39831
TGGT1_212210	hypothetical protein	0.25693	0.0210025				TGGT1_304650	histidine acid phosphatase superfamily protein	-0.209335	0.110281
TGGT1_301310	hypothetical protein	0.256806	0.105386				TGGT1_291800	ADP-ribosylation factor family protein	-0.208935	0.243791
TGGT1_230180	hypothetical protein	0.256711	0.0488377				TGGT1_258070	hypothetical protein	-0.208831	0.0405635
TGGT1_266070	ribosomal protein RPL31	0.256593	0.0533624				TGGT1_248120	hypothetical protein	-0.208672	0.0411998
TGGT1_214540	hypothetical protein	0.256335	0.0354693				TGGT1_253520	U3 small nucleolar RNA-associated protein 6 protein	-0.208487	0.176762
TGGT1_263740	ABC transporter transmembrane region domain-containing protein	0.256042	0.0835658				TGGT1_285830	hypothetical protein	-0.208268	0.0389818
TGGT1_258940	acylphosphatase family protein	0.255556	0.0868322				TGGT1_213900	regulator of chromosome condensation RCC1	-0.20814	0.0446674
TGGT1_314070	hypothetical protein	0.255544	0.0330784				TGGT1_258010	calcium signaling protein kinase RAD53, putative	-0.207875	0.129969
TGGT1_209870	HAD hydrolase, family IIA protein	0.255354	0.0548843				TGGT1_267600	FHA domain-containing protein	-0.207827	0.0582484
TGGT1_241175	hypothetical protein	0.254996	0.298951				TGGT1_279320	hypothetical protein	-0.207806	0.0864027
TGGT1_315610	hypothetical protein	0.25498	0.0106216				TGGT1_228640	hypothetical protein	-0.207689	0.440825
TGGT1_232350	lactate dehydrogenase LDH1	0.254517	0.0140864				TGGT1_286410	hypothetical protein	-0.207536	0.0447547
TGGT1_314680	hypothetical protein	0.254389	0.380305				TGGT1_226830	DnaK family protein	-0.207392	0.0651097
TGGT1_225940	hypothetical protein	0.254148	0.0494055				TGGT1_321450	Myb family DNA-binding domain-containing protein	-0.207155	0.0428667
TGGT1_242340	ribosomal protein RPS29	0.254092	0.0255518				TGGT1_262550	hypothetical protein	-0.207078	0.172115
TGGT1_316330	superoxide dismutase SOD2	0.253988	0.0136871				TGGT1_216270	hypothetical protein	-0.206818	0.300277
TGGT1_409990	hypothetical protein	0.253815	0.040083				TGGT1_212960B	hypothetical protein	-0.206809	0.18825
TGGT1_246450	hypothetical protein	0.253707	0.159193				TGGT1_253880	GNS1/SUR4 family protein	-0.206775	0.0619052
TGGT1_279380	hypothetical protein	0.253345	0.0120701				TGGT1_282040	hypothetical protein	-0.206736	0.0617794
TGGT1_257520	synaptobrevin protein	0.253205	0.0284682				TGGT1_240770	cytochrome b5 family heme/steroid binding domain-containing protein	-0.206649	0.220859
TGGT1_253330	Rhoptry kinase family protein, truncated (incomplete catalytic triad)	0.252682	0.404841				TGGT1_242640	hypothetical protein	-0.206619	0.0536184
TGGT1_262490	alpha/beta hydrolase, putative	0.252558	0.0187519				TGGT1_208410	hypothetical protein	-0.206583	0.205342
TGGT1_209030	actin ACT1	0.252176	0.0197983				TGGT1_209060	thrombospondin type 1 domain-containing protein	-0.20657	0.082123
TGGT1_311440	SAG-related sequence SRS50	0.251914	0.0837134				TGGT1_227790	glycosyltransferase, group 1 family protein	-0.206564	0.12073
TGGT1_217460	glutaminyl-tRNA synthetase (GlnRS)	0.251793	0.0148178				TGGT1_244040	HEAT repeat-containing protein	-0.206458	0.164936
TGGT1_252510	hypothetical protein	0.251648	0.113097				TGGT1_309140	transducin beta-like protein TBL1	-0.206366	0.0462341
TGGT1_310235	hypothetical protein	0.251396	0.0844865				TGGT1_315360	hypothetical protein	-0.206365	0.0730113
TGGT1_215220	hypothetical protein	0.250866	0.0206134				TGGT1_216390	RNA methyltransferase, TrmH family protein	-0.206063	0.176345
TGGT1_305910	hypothetical protein	0.250576	0.0813452				TGGT1_254135	hypothetical protein	-0.205944	0.184717
TGGT1_232520	brix domain-containing protein	0.250548	0.168835				TGGT1_250900	hypothetical protein	-0.205925	0.318082
TGGT1_298620	hypothetical protein	0.250525	0.157001				TGGT1_295610	histone lysine methyltransferase, SET, putative	-0.205888	0.0575869
TGGT1_254920	hypothetical protein	0.250445	0.167886				TGGT1_226600	syntaxin 5, putative	-0.205674	0.132615
TGGT1_309850	insulin-degrading enzyme	0.250229	0.0872686				TGGT1_273885	hypothetical protein	-0.205309	0.131633
TGGT1_285730	TBC domain containing protein	0.250109	0.277194				TGGT1_261075	hypothetical protein	-0.205271	0.224229
TGGT1_248860	hypothetical protein	0.250093	0.151401				TGGT1_286800	hypothetical protein	-0.20524	0.201906
TGGT1_251540	dense granule protein GRA9	0.25003	0.0703095				TGGT1_216620	EF hand domain-containing protein	-0.205089	0.166293
TGGT1_308950	histidine acid phosphatase superfamily protein	0.250025	0.233804				TGGT1_253970	hypothetical protein	-0.204857	0.182196
TGGT1_249740	translation machinery associated tma7 protein	0.249582	0.0750843				TGGT1_289990	hypothetical protein	-0.20482	0.0530565
TGGT1_286530	hypothetical protein	0.249517	0.0214927				TGGT1_244180	microneme-like protein	-0.204792	0.256127
TGGT1_218720	calcium-dependent protein kinase CDPK6	0.249429	0.0433154				TGGT1_235420	hypothetical protein	-0.204646	0.0911566
TGGT1_275320	penicillin amidase	0.249368	0.0205499				TGGT1_245500	dipeptidyl peptidase iv (dpp iv) n-terminal region domain-containing protein	-0.204624	0.0780178
TGGT1_310380	brix domain containing protein	0.249342	0.10415				TGGT1_238390	hypothetical protein	-0.204621	0.0400859
TGGT1_232690	DP-fucose transporter, putative	0.24902	0.0730423				TGGT1_228040	PPIC-type PPIASE domain-containing protein	-0.204506	0.252724
TGGT1_266870	transporter, major facilitator family protein	0.248783	0.289246				TGGT1_299100	hypothetical protein	-0.204332	0.127742
TGGT1_210255	hypothetical protein	0.248688	0.112316				TGGT1_211310	hypothetical protein	-0.204172	0.10887
TGGT1_288990	hypothetical protein	0.248106	0.220769				TGGT1_299790	hypothetical protein	-0.204121	0.433303
TGGT1_263220	rhoptry kinase family protein ROP21	0.2481	0.205158				TGGT1_208580	DNA ligase 1, putative	-0.204091	0.137784
TGGT1_263340	RNA methyltransferase, TrmH family protein	0.247979	0.196982				TGGT1_227880	hypothetical protein	-0.204048	0.522507
TGGT1_281400	phosphofructokinase domain-containing protein	0.247972	0.333003				TGGT1_209960	glycosyltransferase	-0.203949	0.0541813
TGGT1_290040	macrophage migration inhibitory factor, putative	0.24793	0.0298031				TGGT1_257390	ribosome biogenesis GTP-binding protein YsxC protein	-0.203919	0.124081
TGGT1_258780	OTU family cysteine protease	0.24788	0.0552192				TGGT1_300285	hypothetical protein	-0.203905	0.0773946
TGGT1_268225	hypothetical protein	0.24783	0.0169838				TGGT1_312570	CMGC kinase, MAPK family (ERK) MAPK-1	-0.203739	0.123885
TGGT1_210760	glutamine amidotransferase-related, putative	0.247779	0.113693				TGGT1_231815	hypothetical protein	-0.203593	0.099188
TGGT1_210370	hypothetical protein	0.247586	0.0456579				TGGT1_237250	hypothetical protein	-0.203424	0.103068
TGGT1_211600	hypothetical protein	0.247419	0.0853536				TGGT1_244220	hypothetical protein	-0.203259	0.348843
TGGT1_360830	nucleoside-triphosphatase	0.247407	0.0213492				TGGT1_245730	phosphatidylinositol-4-phosphate 5-Kinase	-0.203187	0.0764388
TGGT1_209860	SRP40, C-terminal domain-containing protein	0.247345	0.21356				TGGT1_207080	histone lysine acetyltransferase MYST-B	-0.20318	0.12801
TGGT1_248100	synaptobrevin protein	0.247006	0.109369				TGGT1_259168	hypothetical protein	-0.203091	0.315391
TGGT1_211015	hypothetical protein	0.2469	0.0859074				TGGT1_241840	hypothetical protein	-0.203079	0.167127
TGGT1_279400	glutaredoxin, putative	0.246744	0.0752532				TGGT1_256820	zinc finger (CCCH type) motif-containing protein	-0.203058	0.169927
TGGT1_213940	CHCH domain-containing protein	0.246692	0.0396284				TGGT1_289000	hypothetical protein	-0.202907	0.0557284
TGGT1_311010	hypothetical protein	0.246392	0.0606146				TGGT1_208200	PHD-finger domain-containing protein	-0.202802	0.192192
TGGT1_309980	dynein heavy chain family protein	0.246374	0.022384				TGGT1_232540	FAD binding domain-containing protein	-0.202772	0.0634309
TGGT1_227335	hypothetical protein	0.24635	0.477532				TGGT1_297690	hypothetical protein	-0.202544	0.128903
TGGT1_263800	hypothetical protein	0.246329	0.319247				TGGT1_294940	hypothetical protein	-0.202344	0.118956
TGGT1_235440	hypothetical protein	0.246075	0.291574				TGGT1_301460	hypothetical protein	-0.202269	0.347372
TGGT1_266640	Acetyl-coenzyme A synthetase 2, putative	0.246001	0.0152541				TGGT1_243310	hypothetical protein	-0.202177	0.0775735
TGGT1_247640	hypothetical protein	0.245986	0.0874408				TGGT1_320530B	hypothetical protein	-0.20205	0.498994
TGGT1_220090	hypothetical protein	0.245732	0.110083				TGGT1_273110	SAG-related sequence SRS30D	-0.201932	0.323273
TGGT1_290740	hypothetical protein	0.245664	0.271826				TGGT1_278050	proteasome subunit alpha type 1, putative	-0.201901	0.0768763
TGGT1_313290	MORN repeat-containing protein	0.245615	0.071455				TGGT1_253070	hydrolase, TatD family protein	-0.201792	0.168891
TGGT1_221210	cyclophilin	0.245404	0.07643				TGGT1_228370	hypothetical protein	-0.201712	0.220634
TGGT1_235500	hypothetical protein	0.245304	0.204045				TGGT1_260410	hypothetical protein	-0.201696	0.148242
TGGT1_234380	hypothetical protein	0.245109	0.0267288				TGGT1_221690	hypothetical protein	-0.20169	0.185632
TGGT1_214250	hypothetical protein	0.244772	0.0631407				TGGT1_233540	transporter, major facilitator family protein	-0.201689	0.135798
TGGT1_208530	nicotinate phosphoribosyltransferase	0.244763	0.0288899				TGGT1_245580	hypothetical protein	-0.201578	0.136279
TGGT1_265390	hypothetical protein	0.243943	0.0756608				TGGT1_239087	hypothetical protein	-0.201496	0.269288
TGGT1_203030	N-methyl-D-aspartate receptor-associated protein	0.243936	0.0183516				TGGT1_208970	RNA recognition motif-containing protein	-0.201337	0.172026
TGGT1_269140	transport protein particle component, Bet3 domain-containing protein	0.243624	0.17317				TGGT1_265460	hypothetical protein	-0.201093	0.174198
TGGT1_209430	40S ribosomal protein S4, putative	0.243068	0.0985369				TGGT1_229910	EF hand domain-containing protein	-0.200774	0.504224
TGGT1_293230	hypothetical protein	0.242978	0.0934009				TGGT1_226350	hypothetical protein	-0.200763	0.123328
TGGT1_207950	hypothetical protein	0.242888	0.0870595				TGGT1_293730	DHHC zinc finger domain-containing protein	-0.20074	0.187958
TGGT1_246940	hypothetical protein	0.242122	0.0195526				TGGT1_260680	small subunit DNA primase, putative	-0.200266	0.073481
TGGT1_315320	SAG-related sequence SRS52A	0.241992	0.0131626				TGGT1_227660	DNA methyltransferase 2, putative	-0.200244	0.335869
TGGT1_285240	3-oxo-5-alpha-steroid 4-dehydrogenase	0.241986	0.0198034				TGGT1_221720	hypothetical protein	-0.200189	0.059214
TGGT1_213050	hypothetical protein	0.241682	0.0219098				TGGT1_273410	tyrosine-tRNA ligase	-0.200139	0.172902
TGGT1_289750	ribosomal-ubiquitin protein RPL40	0.241506	0.045804				TGGT1_259530	GalNac	-0.200135	0.176774
TGGT1_289100	hypothetical protein	0.241502	0.0546433				TGGT1_227875	hypothetical protein	-0.200006	0.440045
TGGT1_277870	hypothetical protein	0.241497	0.0637196				TGGT1_223550	hypothetical protein	-0.199916	0.415999
TGGT1_239320	BolA family protein	0.241468	0.0825645				TGGT1_213400	zinc finger (CCCH type) motif-containing protein	-0.199876	0.195953
TGGT1_220400	actin depolymerizing factor ADF	0.241399	0.0237697				TGGT1_217780	Sec20 protein	-0.199843	0.185291
TGGT1_301440	calcium-dependent protein kinase CDPK1	0.24126	0.0193419				TGGT1_271290	hypothetical protein	-0.199743	0.170706
TGGT1_201780	microneme protein MIC2	0.240464	0.0505649				TGGT1_313540	hypothetical protein	-0.199311	0.0455517
TGGT1_289650	PEP-carboxykinase I	0.240147	0.0176261				TGGT1_223780	hypothetical protein	-0.199284	0.127186
TGGT1_224330	proteasome activator pa28 beta subunit protein	0.239703	0.0797513				TGGT1_230110	hypothetical protein	-0.199198	0.117821
TGGT1_219810	hypothetical protein	0.239474	0.0220052				TGGT1_258832	Vps52 / Sac2 family protein	-0.199126	0.203922
TGGT1_283780	glucose-6-phosphate isomerase GPI	0.238782	0.0545665				TGGT1_306600	RNA recognition motif-containing protein	-0.199021	0.236856
TGGT1_212420	hypothetical protein	0.23863	0.369687				TGGT1_251410	tetratricopeptide repeat-containing protein	-0.198833	0.0552716
TGGT1_209290	ribosomal protein RPS28	0.238439	0.0210102				TGGT1_221250	hypothetical protein	-0.19865	0.202531
TGGT1_208030	microneme protein MIC4	0.238376	0.0312454				TGGT1_313990	CBF/Mak21 family protein	-0.198597	0.202141
TGGT1_357770	putative transmembrane protein	0.238316	0.440313				TGGT1_291150	hypothetical protein	-0.198512	0.202173
TGGT1_280440	ubiquitin conjugating enzyme E2, putative	0.237625	0.0985187				TGGT1_297830	hypothetical protein	-0.19838	0.107272
TGGT1_286010	hypothetical protein	0.237624	0.161016				TGGT1_238870	hypothetical protein	-0.198318	0.175068
TGGT1_261955B	hypothetical protein	0.23756	0.196836				TGGT1_245746B	hypothetical protein	-0.198262	0.295232
TGGT1_310060	small nuclease	0.237419	0.0799782				TGGT1_280790	phosphatidylinositol n-acetylglucosaminyltransferase	-0.198168	0.129927
TGGT1_320490	N-acyl-phosphatidylethanolamine-hydrolyzing phospholipase D family protein	0.237359	0.223439				TGGT1_202490	AP2 domain transcription factor AP2VIIa-7	-0.198059	0.0856919
TGGT1_244390	coatomer epsilon subunit protein	0.237307	0.0367227				TGGT1_254540	CDP-alcohol phosphatidyltransferase superfamily protein	-0.197735	0.16494
TGGT1_266980	hypothetical protein	0.23687	0.278623				TGGT1_246140	hypothetical protein	-0.197557	0.0953521
TGGT1_213746	hypothetical protein	0.236653	0.191433				TGGT1_246970	3'-5' exonuclease domain-containing protein	-0.197529	0.296626
TGGT1_203820	hypothetical protein	0.23649	0.0312038				TGGT1_218910	hypothetical protein	-0.197523	0.273533
TGGT1_265790	hypothetical protein	0.236281	0.0355774				TGGT1_277940	hypothetical protein	-0.197408	0.0805226
TGGT1_212760	hypothetical protein	0.236092	0.470518				TGGT1_255960	hypothetical protein	-0.197318	0.104021
TGGT1_222240	hypothetical protein	0.235963	0.113405				TGGT1_294840	zinc finger (CCCH type) motif-containing protein	-0.197285	0.102295
TGGT1_308860	hypothetical protein	0.235546	0.0184214				TGGT1_260030	atypical MEK-related kinase (incomplete catalytic triad)	-0.197228	0.359558
TGGT1_202420	hypothetical protein	0.23521	0.169836				TGGT1_247700	AP2 domain transcription factor AP2XII-4	-0.1967	0.138703
TGGT1_310200	hypothetical protein	0.234976	0.215544				TGGT1_278660	P-type ATPase4, putative	-0.19665	0.0767399
TGGT1_265860	hydrolase, carbon-nitrogen family protein	0.234376	0.343129				TGGT1_203970	dolichyl-diphosphooligosaccharide--protein glycosyltransferase	-0.196649	0.130696
TGGT1_306200	hypothetical protein	0.234043	0.369707				TGGT1_281380	hypothetical protein	-0.196631	0.162737
TGGT1_273120	SAG-related sequence SRS30C	0.233945	0.328554				TGGT1_228395	hypothetical protein	-0.196533	0.126616
TGGT1_234530	hypothetical protein	0.233327	0.0620901				TGGT1_314020	hypothetical protein	-0.196531	0.0648238
TGGT1_210360	DEAD (Asp-Glu-Ala-Asp) box polypeptide 41 family protein	0.232682	0.166639				TGGT1_313370	hypothetical protein	-0.196451	0.068673
TGGT1_269175	hypothetical protein	0.232678	0.325195				TGGT1_243960	nuclear transport factor 2 (ntf2) domain-containing protein	-0.196278	0.0556358
TGGT1_238250	ribosomal protein RPL36	0.232638	0.0457943				TGGT1_293040	hypothetical protein	-0.195989	0.155313
TGGT1_239910	cyclin-dependent kinase	0.23232	0.112792				TGGT1_230570	transporter, major facilitator family protein	-0.195969	0.113183
TGGT1_268230	hypothetical protein	0.232051	0.0332036				TGGT1_245510	phospholipid-translocating P-type ATPase, flippase subfamily protein	-0.195647	0.0831612
TGGT1_282160	hypothetical protein	0.231803	0.0983277				TGGT1_318260	transcription initiation factor TFIID subunit TAF5	-0.195455	0.0974408
TGGT1_205020	hypothetical protein	0.231767	0.364264				TGGT1_211450	hypothetical protein	-0.195418	0.136393
TGGT1_319935	hypothetical protein	0.231679	0.400569				TGGT1_217880	RNA-binding protein Nova-1, putative	-0.195377	0.210077
TGGT1_226240	bud site selection protein, putative	0.231596	0.207457				TGGT1_262700	tetratricopeptide repeat-containing protein	-0.195373	0.087399
TGGT1_260470	heat shock protein DNAJ pfj4, putative	0.231248	0.0333229				TGGT1_243530	pentatricopeptide repeat domain-containing protein	-0.195193	0.188059
TGGT1_240780	hypothetical protein	0.231208	0.449444				TGGT1_283878	RNA recognition motif-containing protein	-0.195154	0.295884
TGGT1_269960	14-3-3 superfamily protein	0.230418	0.161282				TGGT1_231870	tetratricopeptide repeat-containing protein	-0.194917	0.158705
TGGT1_216130	ubiquitin conjugating enzyme E2, putative	0.2304	0.0870555				TGGT1_251590	hypothetical protein	-0.194859	0.111754
TGGT1_250350	CRIPT, putative	0.230344	0.167325				TGGT1_286050	hypothetical protein	-0.194839	0.120797
TGGT1_230850	hypothetical protein	0.230238	0.0287765				TGGT1_266800	integral membrane protein, putative	-0.194754	0.138998
TGGT1_319340	hypothetical protein	0.230135	0.020869				TGGT1_265870B	pantoate-beta-alanine ligase	-0.194417	0.164651
TGGT1_318580	glucosephosphate-mutase GPM2	0.229928	0.0420958				TGGT1_250780	Zn-finger in ubiquitin-hydrolases domain-containing protein	-0.194406	0.120444
TGGT1_255420	hypothetical protein	0.22969	0.0369644				TGGT1_278890	hypothetical protein	-0.194363	0.197184
TGGT1_305320	mRNA capping enzyme	0.229563	0.182882				TGGT1_218955	hypothetical protein	-0.194306	0.272417
TGGT1_359320	hypothetical protein	0.229236	0.121497				TGGT1_312622	DUF803 domain-containing protein	-0.194231	0.181598
TGGT1_237560	iron-sulfur cluster protein ISCU	0.229187	0.0333652				TGGT1_408750	hypothetical protein	-0.194161	0.319075
TGGT1_229420	cytochrome c, putative	0.229119	0.0466618				TGGT1_311220	hypothetical protein	-0.193771	0.0984166
TGGT1_258540	phosphoglycerate mutase family protein	0.228674	0.0377769				TGGT1_243440	histone lysine acetyltransferase GCN5-B	-0.19364	0.142372
TGGT1_239690	hypothetical protein	0.228459	0.186316				TGGT1_275780	hypothetical protein	-0.193514	0.193376
TGGT1_266880	dihydrouridine synthase, putative	0.22839	0.101403				TGGT1_290950	clathrin heavy chain, putative	-0.19344	0.103388
TGGT1_273610	hypothetical protein	0.228289	0.224954				TGGT1_309020	PP-loop family protein	-0.193335	0.34788
TGGT1_292360	hypothetical protein	0.227938	0.0883993				TGGT1_265500	chloride transporter, chloride channel (ClC) family protein	-0.193273	0.0784208
TGGT1_239020	ABC transporter transmembrane region domain-containing protein	0.227742	0.0534899				TGGT1_313880	nuclear protein-like family protein	-0.193268	0.415827
TGGT1_233850	hypothetical protein	0.227702	0.256636				TGGT1_310300	hypothetical protein	-0.192866	0.176087
TGGT1_212955	hypothetical protein	0.227335	0.431211				TGGT1_295630	hypothetical protein	-0.192863	0.20728
TGGT1_316360	hypothetical protein	0.227208	0.226654				TGGT1_203430	hypothetical protein	-0.1928	0.550913
TGGT1_201630B	protein phosphatase 2C domain-containing protein	0.22716	0.13295				TGGT1_319610	eIF2 kinase IF2K-D (incomplete catalytic triad)	-0.19275	0.0857969
TGGT1_267040	hypothetical protein	0.226937	0.127635				TGGT1_310080	AMP-binding enzyme domain-containing protein	-0.192722	0.0971456
TGGT1_314240	general transcription factor IIIC polypeptide 3 GTF3C3	0.226636	0.0811123				TGGT1_212220	hypothetical protein	-0.192708	0.0587183
TGGT1_246720	hypothetical protein	0.226418	0.0964378				TGGT1_410390	hypothetical protein	-0.192622	0.662617
TGGT1_273320	hypothetical protein	0.226346	0.280646				TGGT1_243590	endonuclease/exonuclease/phosphatase family protein	-0.192614	0.200916
TGGT1_224990	hypothetical protein	0.225988	0.230239				TGGT1_313790	hypothetical protein	-0.192473	0.0808128
TGGT1_320040	CHORD protein	0.225978	0.257728				TGGT1_213910	hypothetical protein	-0.192361	0.145823
TGGT1_205060	hypothetical protein	0.225571	0.142341				TGGT1_268750	peptidyl-prolyl cis-trans isomerase E, putative	-0.19226	0.230449
TGGT1_222440	hypothetical protein	0.225539	0.298488				TGGT1_249170	Ras family protein	-0.192232	0.324186
TGGT1_264060	PCI domain-containing protein	0.225307	0.116689				TGGT1_295658	zinc finger in N-recognin protein	-0.192193	0.0881741
TGGT1_254650	zinc finger protein	0.225252	0.0765661				TGGT1_213960	hypothetical protein	-0.191859	0.461298
TGGT1_214385	hypothetical protein	0.224984	0.368446				TGGT1_244580	L1P family of ribosomal protein	-0.191725	0.269151
TGGT1_267740	hypothetical protein	0.22486	0.143868				TGGT1_308920	splicing factor U2AF protein	-0.191704	0.0704634
TGGT1_240090	rhoptry kinase family protein ROP34, putative	0.22479	0.0796202				TGGT1_240243	hypothetical protein	-0.191689	0.396411
TGGT1_269300	lipase	0.224636	0.383155				TGGT1_305130	hypothetical protein	-0.191428	0.670278
TGGT1_220380	hypothetical protein	0.224312	0.100341				TGGT1_257150	NOT2 / NOT3 / NOT5 family protein	-0.191341	0.149397
TGGT1_257760	hypothetical protein	0.22414	0.235164				TGGT1_292055	calcium dependent protein kinase CDPK8	-0.191121	0.127222
TGGT1_307850	6-phosphogluconate dehydrogenase	0.224031	0.0371989				TGGT1_254520	mediator complex subunit MED11	-0.191068	0.118238
TGGT1_411590	nucleoside-triphosphatase	0.22351	0.116884				TGGT1_287970	hypothetical protein	-0.190964	0.123139
TGGT1_321590	hypothetical protein	0.223499	0.0683078				TGGT1_312520	tRNA dimethylallyltransferase	-0.190942	0.352187
TGGT1_224880	kinesin motor domain-containing protein	0.223165	0.0798127				TGGT1_225910	hypothetical protein	-0.19076	0.183236
TGGT1_266630	hypothetical protein	0.223088	0.0335524				TGGT1_225980	hypothetical protein	-0.190602	0.192561
TGGT1_280670	hypothetical protein	0.223072	0.0641819				TGGT1_265020	arabinogalactan protein, putative	-0.190247	0.205034
TGGT1_272640	eukaryotic initiation factor-2B, epsilon subunit, putative	0.223041	0.128889				TGGT1_227780	hypothetical protein	-0.19019	0.130729
TGGT1_239760	ribosomal protein RPL22	0.222815	0.0430669				TGGT1_312590	hypothetical protein	-0.190101	0.0659337
TGGT1_271750	EF hand domain-containing protein	0.222397	0.188199				TGGT1_204420	oocyst wall protein OWP1	-0.190045	0.44322
TGGT1_462972	hypothetical protein	0.22232	0.27349				TGGT1_297320	hypothetical protein	-0.189967	0.103118
TGGT1_243690	hypothetical protein	0.222314	0.132125				TGGT1_243460	hypothetical protein	-0.18989	0.0579626
TGGT1_249980	leucine rich repeat-containing protein	0.222305	0.323717				TGGT1_288670	hypothetical protein	-0.189746	0.209469
TGGT1_314415	hypothetical protein	0.222297	0.143683				TGGT1_203730	hypothetical protein	-0.189637	0.0816129
TGGT1_261710	ankyrin repeat-containing protein	0.222238	0.0745044				TGGT1_233020	Not1 N-terminal domain, CCR4-Not complex component protein	-0.189431	0.0907151
TGGT1_318700	eukaryotic initiation factor-6, putative	0.221889	0.0734792				TGGT1_229940	cyclophilin, putative	-0.189378	0.147042
TGGT1_265040	hypothetical protein	0.221665	0.218315				TGGT1_240850	WD domain, G-beta repeat-containing protein	-0.189316	0.475822
TGGT1_290460	hypothetical protein	0.221624	0.167563				TGGT1_203300	hypothetical protein	-0.189315	0.245057
TGGT1_214290	DJ-1 family protein	0.221412	0.0328935				TGGT1_239480	RNB family domain-containing protein	-0.189305	0.115856
TGGT1_313380	hypothetical protein	0.221219	0.0392027				TGGT1_226840	hypothetical protein	-0.18922	0.169597
TGGT1_261300	hypothetical protein	0.221033	0.4515				TGGT1_291300	RER1 protein, putative	-0.189137	0.0884068
TGGT1_222952	phosphohistidine phosphatase	0.220831	0.0675157				TGGT1_257960	GDP-D-mannose pyrophosphorylase	-0.189122	0.178199
TGGT1_286510	hypothetical protein	0.220598	0.168894				TGGT1_265530	RNA recognition motif-containing protein	-0.18891	0.100097
TGGT1_210830	RIO1 family protein	0.220584	0.223616				TGGT1_300330	hypothetical protein	-0.188851	0.162591
TGGT1_222160	aldehyde dehydrogenase	0.220542	0.0329526				TGGT1_253080	hypothetical protein	-0.188834	0.263086
TGGT1_286740	microneme-like protein	0.219918	0.407051				TGGT1_234580	ImpB/MucB/SamB family protein	-0.188643	0.350884
TGGT1_244870A	quinone oxidoreductase, putative	0.219699	0.284063				TGGT1_233230	RNA-binding protein 8A family protein	-0.188429	0.0660925
TGGT1_221480	hypothetical protein	0.219545	0.0865678				TGGT1_305620	hypothetical protein	-0.188327	0.218193
TGGT1_217520	hypothetical protein	0.219488	0.183189				TGGT1_264752	HEAT repeat-containing protein	-0.188285	0.0922819
TGGT1_230705	hypothetical protein	0.219235	0.115887				TGGT1_270090	hypothetical protein	-0.188211	0.0953396
TGGT1_207880	hypothetical protein	0.219188	0.271561				TGGT1_204310	hypothetical protein	-0.187943	0.0837285
TGGT1_280750	rudimentary enhancer, putative	0.21915	0.11168				TGGT1_260420	HEC/Ndc80p family protein	-0.187327	0.130622
TGGT1_234190	serine hydroxymethyltransferase 2, putative	0.219085	0.0863838				TGGT1_203180	leucine rich repeat-containing protein	-0.187321	0.126826
TGGT1_258930	peptidylprolyl isomerase	0.219048	0.178223				TGGT1_308580	Lon protease family protein	-0.187236	0.0876184
TGGT1_216650	S15 sporozoite-expressed protein	0.21896	0.0309618				TGGT1_311450	zinc finger, c2h2 type domain-containing protein	-0.1872	0.302787
TGGT1_270830	small nuclear ribonucleoprotein	0.218871	0.0622182				TGGT1_260790	RAP domain-containing protein	-0.187182	0.222858
TGGT1_229920	hypothetical protein	0.218732	0.0487105				TGGT1_212150	hypothetical protein	-0.187165	0.172489
TGGT1_267360	histone deacetylase SIR2-like	0.2187	0.404006				TGGT1_216870	DNA excision repair helicase	-0.187056	0.154882
TGGT1_220500	UBX domain-containing protein	0.218651	0.0364354				TGGT1_246982	hypothetical protein	-0.187048	0.0795333
TGGT1_237820	IMC sub-compartment protein ISP2	0.21857	0.158102				TGGT1_227820	hypothetical protein	-0.187033	0.0992276
TGGT1_247920	methyltransferase domain-containing protein	0.218343	0.147315				TGGT1_212130	phospholipase, patatin family protein	-0.187029	0.103862
TGGT1_232630	hypothetical protein	0.218318	0.0378301				TGGT1_246500	surp module domain-containing protein	-0.187022	0.108145
TGGT1_232730	acyl-CoA:diacylglycerol acyltransferase 1-related enzyme	0.218051	0.104868				TGGT1_276980	hypothetical protein	-0.186981	0.367545
TGGT1_217810	hypothetical protein	0.218014	0.0930738				TGGT1_226440	SWI2/SNF2-containing protein RAD16	-0.186957	0.233875
TGGT1_301216	endonuclease/exonuclease/phosphatase family protein	0.217652	0.385012				TGGT1_252270	L1P family of ribosomal protein	-0.1868	0.19186
TGGT1_269442	calmodulin, putative	0.217537	0.0640669				TGGT1_284180	hypothetical protein	-0.18671	0.0686329
TGGT1_213748	hypothetical protein	0.217422	0.519003				TGGT1_315958	radical SAM domain-containing protein	-0.18661	0.249057
TGGT1_260570	hypothetical protein	0.21717	0.227786				TGGT1_264790	hypothetical protein	-0.186469	0.178549
TGGT1_408760	toxoplasma gondii family A protein	0.216918	0.388615				TGGT1_269730	myosin-light-chain kinase	-0.186388	0.195908
TGGT1_262630	hypothetical protein	0.216855	0.206957				TGGT1_320592	hypothetical protein	-0.186242	0.150185
TGGT1_289690	glyceraldehyde-3-phosphate dehydrogenase GAPDH1	0.216704	0.0498684				TGGT1_210781	ubiquitin carboxyl-terminal hydrolase	-0.186134	0.212987
TGGT1_218810	histidyl-tRNA synthetase	0.216387	0.316003				TGGT1_308070	hypothetical protein	-0.186065	0.174964
TGGT1_251840	hypothetical protein	0.216383	0.0929791				TGGT1_288930	hypothetical protein	-0.18599	0.0724755
TGGT1_313910	RNA recognition motif 2 protein	0.216303	0.046729				TGGT1_273330	hypothetical protein	-0.185709	0.372224
TGGT1_305510	hypothetical protein	0.216283	0.157377				TGGT1_258110	N-acetylglucosaminylphosphatidylinositol deacetylase	-0.185522	0.184002
TGGT1_269950	hypothetical protein	0.216256	0.046029				TGGT1_305950	tetratricopeptide repeat-containing protein	-0.185382	0.132805
TGGT1_205330	hypothetical protein	0.215903	0.0978092				TGGT1_200460	hypothetical protein	-0.185341	0.170399
TGGT1_289230	50S ribosomal protein L12, putative	0.2159	0.300031				TGGT1_293170	hypothetical protein	-0.185305	0.0964637
TGGT1_236910	U2 snRNP auxiliary factor, putative	0.215894	0.031817				TGGT1_247485	zinc finger, C3HC4 type (RING finger) domain-containing protein	-0.18521	0.107535
TGGT1_309870	hypothetical protein	0.215875	0.121829				TGGT1_305140	phospholipase, patatin family protein	-0.185202	0.0758819
TGGT1_214380	hypothetical protein	0.215677	0.240547				TGGT1_226310	zinc finger (CCCH type) motif-containing protein	-0.185182	0.288861
TGGT1_205320	hypothetical protein	0.215582	0.0506177				TGGT1_263840	hypothetical protein	-0.18512	0.217269
TGGT1_238150	hypothetical protein	0.215493	0.103033				TGGT1_318440	helicase associated domain (ha2) protein	-0.185033	0.0740058
TGGT1_284630	hypothetical protein	0.215258	0.19418				TGGT1_295710	HECT-domain (ubiquitin-transferase) domain-containing protein	-0.184941	0.158259
TGGT1_249850	GAP40 protein	0.215207	0.0687081				TGGT1_223810	hypothetical protein	-0.184767	0.146544
TGGT1_268300	hypothetical protein	0.21509	0.402798				TGGT1_310750	emp24/gp25L/p24 family protein	-0.184679	0.0761336
TGGT1_244490	insulysin, putative	0.214918	0.354536				TGGT1_250890	3'-5' exonuclease domain-containing protein	-0.184665	0.346641
TGGT1_311460	hypothetical protein	0.214748	0.0877172				TGGT1_310900	AP2 domain transcription factor AP2XI-2	-0.184649	0.149138
TGGT1_240990	hypothetical protein	0.214591	0.201354				TGGT1_221460	phosphoglycerate mutase family protein	-0.184559	0.127878
TGGT1_258625	peptidyl-prolyl cis-trans isomerase, FKBP-type domain-containing protein	0.214564	0.258698				TGGT1_240950	hypothetical protein	-0.184406	0.388362
TGGT1_288380	heat shock protein HSP90	0.21448	0.0752026				TGGT1_249490	hypothetical protein	-0.184155	0.132024
TGGT1_250730	60S ribosomal protein L7-B, putative	0.214388	0.128152				TGGT1_227410	hypothetical protein	-0.184122	0.175056
TGGT1_223420	DnaJ domain-containing protein	0.214347	0.230063				TGGT1_216590	HEAT repeat-containing protein	-0.184024	0.0632098
TGGT1_240550	copper chaperone COX17-1, putative	0.214334	0.287668				TGGT1_284620	hypothetical protein	-0.183829	0.0908941
TGGT1_236190	hypothetical protein	0.213633	0.102711				TGGT1_320430	cell-cycle-control protein (translation regulation), putative	-0.183784	0.16862
TGGT1_226590	cytochrome C oxidase subunit IIa, putative	0.213595	0.0653735				TGGT1_224160	hypothetical protein	-0.183766	0.194746
TGGT1_242570	hypothetical protein	0.213547	0.0396364				TGGT1_225190	hypothetical protein	-0.183752	0.256123
TGGT1_249350	esterase/lipase/thioesterase domain-containing protein	0.213515	0.0759204				TGGT1_272550	hypothetical protein	-0.183701	0.0849818
TGGT1_263330	Adaptin ear-binding coat-associated protein 2 (NECAP-2) isoform 2 family protein	0.213488	0.265183				TGGT1_244460	hypothetical protein	-0.183679	0.0839822
TGGT1_231590	SGS domain-containing protein	0.213485	0.128271				TGGT1_230890	PHD-finger domain-containing protein	-0.183656	0.107863
TGGT1_248360	hypothetical protein	0.213461	0.0839262				TGGT1_253800	ribosomal protein L15, putative	-0.18356	0.233527
TGGT1_365020	cytochrome C family oxidase subunit III subfamily protein	0.213196	0.618258				TGGT1_253730	importin-beta N-terminal domain-containing protein	-0.183524	0.0750243
TGGT1_313665	hypothetical protein	0.212616	0.414362				TGGT1_254300	hypothetical protein	-0.183476	0.146573
TGGT1_249870	hypothetical protein	0.212569	0.116712				TGGT1_366480	phosphofructokinase	-0.183351	0.329894
TGGT1_260540	alveolin domain containing intermediate filament IMC14	0.21244	0.112549				TGGT1_308940	hypothetical protein	-0.183225	0.160529
TGGT1_287040	hypothetical protein	0.212366	0.0714106				TGGT1_249610	hypothetical protein	-0.183123	0.0876119
TGGT1_255980	hypothetical protein	0.212328	0.108815				TGGT1_201200	zinc finger (CCCH type) motif-containing protein	-0.18301	0.180082
TGGT1_310040	ubiquitin conjugating enzyme E2, putative	0.212235	0.0628381				TGGT1_278250	hypothetical protein	-0.182467	0.267862
TGGT1_206350	ER-retrevial receptor Ter1p, putative	0.211965	0.13526				TGGT1_238080	hypothetical protein	-0.182434	0.325294
TGGT1_301420	hypothetical protein	0.211701	0.137517				TGGT1_214630	hypothetical protein	-0.182274	0.222519
TGGT1_226705	hypothetical protein	0.211677	0.185655				TGGT1_202568	hypothetical protein	-0.182164	0.293171
TGGT1_225060	nucleoredoxin family protein	0.211613	0.138761				TGGT1_280760	RUB1 conjugating enzyme	-0.182087	0.268014
TGGT1_212990	hypothetical protein	0.211183	0.0711608				TGGT1_271990	hypothetical protein	-0.181983	0.14026
TGGT1_225930	triose-phosphate isomerase TPI-I	0.211072	0.0421955				TGGT1_229770	hypothetical protein	-0.181933	0.215629
TGGT1_223485	hypothetical protein	0.210983	0.0821299				TGGT1_316430	target of rapamycin (TOR), putative	-0.181918	0.157094
TGGT1_204130	perforin-like protein PLP1	0.210882	0.0491998				TGGT1_241880	3'5'-cyclic nucleotide phosphodiesterase domain-containing protein	-0.1818	0.0944946
TGGT1_261440	ARM repeats containing protein	0.210731	0.0413572				TGGT1_263750	hypothetical protein	-0.181746	0.10872
TGGT1_229360	transaldolase	0.210708	0.0455579				TGGT1_275755	hypothetical protein	-0.181584	0.362132
TGGT1_229740	hypothetical protein	0.21063	0.173891				TGGT1_309250	hypothetical protein	-0.18157	0.107992
TGGT1_316400A	alpha tubulin TUBA1	0.210033	0.131706				TGGT1_285860	SAG-related sequence SRS20C	-0.181475	0.396922
TGGT1_216770	hypothetical protein	0.209979	0.0385475				TGGT1_271200	AP2 domain transcription factor AP2VIII-5	-0.181447	0.118608
TGGT1_207910	manganese resistance 1 protein, putative	0.209844	0.138719				TGGT1_225990	acyl transferase domain-containing protein	-0.18144	0.165716
TGGT1_264170	hypothetical protein	0.209674	0.0748419				TGGT1_265780	flagellar/basal body protein	-0.181398	0.199578
TGGT1_320465	hypothetical protein	0.209501	0.288013				TGGT1_207620	pyridine nucleotide-disulfide oxidoreductase domain-containing protein	-0.181384	0.119128
TGGT1_363980	hypothetical protein	0.209314	0.398008				TGGT1_242055	DEAD/DEAH box helicase domain-containing protein	-0.181381	0.0839918
TGGT1_200470	hypothetical protein	0.208897	0.0614319				TGGT1_258680	TATA-box binding protein TBP2	-0.181377	0.204564
TGGT1_293270	hypothetical protein	0.208466	0.101611				TGGT1_260160	hypothetical protein	-0.181321	0.359548
TGGT1_254400	LSU ribosomal protein L2P, putative	0.208464	0.167539				TGGT1_309950	NLE (NUC135) domain-containing protein	-0.181238	0.274348
TGGT1_264640	bromodomain-containing protein	0.208362	0.126215				TGGT1_209500	hypothetical protein	-0.181174	0.0986478
TGGT1_240540	hypothetical protein	0.208212	0.12871				TGGT1_266380	hypothetical protein	-0.181145	0.433222
TGGT1_281570	hypothetical protein	0.207524	0.141892				TGGT1_208400A	hypothetical protein	-0.180693	0.340543
TGGT1_320140	ubiquinol-cytochrome c reductase hinge protein, putative	0.207438	0.108009				TGGT1_306000	AP2 domain transcription factor AP2IX-8	-0.180686	0.15774
TGGT1_269910	transcription factor C2H2, putative	0.207371	0.397569				TGGT1_233000	KOW motif domain-containing protein	-0.180666	0.105919
TGGT1_222660	leucine rich repeat-containing protein	0.20713	0.050173				TGGT1_273445	sufB/sufD domain-containing protein	-0.180532	0.147544
TGGT1_257060	translation initiation factor sui1 protein	0.206615	0.13619				TGGT1_213300	hypothetical protein	-0.180137	0.241632
TGGT1_236960	transporter, major facilitator family protein	0.206145	0.160313				TGGT1_315470	hypothetical protein	-0.180076	0.220149
TGGT1_286650	hypothetical protein	0.206053	0.176046				TGGT1_272290	pyruvate dehydrogenase complex subunit PD-HE1Beta	-0.179936	0.0855426
TGGT1_234550	ribosomal protein RPL29	0.205548	0.0921797				TGGT1_320480	Rab11b	-0.179902	0.162908
TGGT1_273550	hypothetical protein	0.205448	0.148236				TGGT1_265820	Las1 family protein	-0.179897	0.323904
TGGT1_243490	BCS1 family isoform 9, putative	0.205421	0.234293				TGGT1_213950	hypothetical protein	-0.179764	0.245368
TGGT1_314390	hypothetical protein	0.205228	0.124897				TGGT1_228280	hypothetical protein	-0.179687	0.314628
TGGT1_294430	hypothetical protein	0.205098	0.294541				TGGT1_290990	HEAT repeat-containing protein	-0.179498	0.179395
TGGT1_309820	ribosomal protein RPL11	0.204892	0.0839526				TGGT1_227650	microtubule-associated protein RP/EB family, putative	-0.179298	0.154421
TGGT1_239748	hypothetical protein	0.204606	0.212988				TGGT1_281630	hydroxyacylglutathione hydrolase	-0.179261	0.156519
TGGT1_260870	zinc finger cdgsh type protein	0.204595	0.213224				TGGT1_237470	glycine cleavage T-protein (aminomethyl transferase) domain-containing protein	-0.179197	0.123391
TGGT1_273050	hypothetical protein	0.204501	0.127347				TGGT1_222070	elongation factor Tu GTP binding domain-containing protein	-0.179026	0.417536
TGGT1_262640	Cg8 family protein	0.203965	0.0546082				TGGT1_231800	helicase, putative	-0.179024	0.231315
TGGT1_286120	prolyl endopeptidase	0.203947	0.0622666				TGGT1_227800	EF hand domain-containing protein	-0.178787	0.0897017
TGGT1_223070	hypothetical protein	0.203728	0.0587946				TGGT1_278850	DHHC zinc finger domain-containing protein	-0.178594	0.118335
TGGT1_231180	hypothetical protein	0.203561	0.0754852				TGGT1_246740	hypothetical protein	-0.178451	0.149873
TGGT1_216680	ankyrin repeat-containing protein	0.203551	0.167678				TGGT1_228990	zinc finger (CCCH type) motif-containing protein	-0.178436	0.355292
TGGT1_244645	hypothetical protein	0.20333	0.0772303				TGGT1_271870	zinc carboxypeptidase superfamily protein	-0.178336	0.193517
TGGT1_254915	hypothetical protein	0.203303	0.296047				TGGT1_262970	hypothetical protein	-0.178247	0.666162
TGGT1_226280	ribosomal protein L28, putative	0.203287	0.153854				TGGT1_217340	hypothetical protein	-0.178083	0.23578
TGGT1_232750	23S rRNA (adenine(1618)-N(6))-methyltransferase, putative	0.203109	0.0660652				TGGT1_233680	nuclear movement family protein	-0.177919	0.265858
TGGT1_220140	EF hand domain-containing protein	0.202712	0.310535				TGGT1_219600	hypothetical protein	-0.17791	0.151058
TGGT1_220390	hypothetical protein	0.202388	0.0692331				TGGT1_221660	DEAD/DEAH box helicase domain-containing protein	-0.17789	0.116173
TGGT1_248140	hypothetical protein	0.201907	0.257924				TGGT1_318480	SWI2/SNF2-containing protein RAD5	-0.177811	0.181956
TGGT1_318340	hypothetical protein	0.201697	0.32304				TGGT1_202690	DNA-directed RNA polymerase II RPB9	-0.177793	0.415143
TGGT1_292920	heat shock protein 75, putative	0.20141	0.0674632				TGGT1_272410	phosphogluconate dehydrogenase (decarboxylating), NAD binding domain-containing protein	-0.177763	0.289268
TGGT1_206480	hypothetical protein	0.201207	0.077621				TGGT1_308870	hypothetical protein	-0.177744	0.119096
TGGT1_268680	hypothetical protein	0.201092	0.170183				TGGT1_215740	notchless, putative	-0.1777	0.341602
TGGT1_272695	hypothetical protein	0.201091	0.0923895				TGGT1_236970	SWI2/SNF2-containing PHD finger protein	-0.177684	0.0726952
TGGT1_239090	SAG-related sequence SRS23	0.200607	0.382039				TGGT1_306950	RAP domain-containing protein	-0.177674	0.385378
TGGT1_202300	inosine triphosphate pyrophosphatase, putative	0.200601	0.347942				TGGT1_278440	SWI2/SNF2 Brahma-like putative	-0.177607	0.122404
TGGT1_220890	hypothetical protein	0.200582	0.132825				TGGT1_220190	hypothetical protein	-0.177487	0.365093
TGGT1_300150	hypothetical protein	0.200565	0.186918				TGGT1_312105	hypothetical protein	-0.177367	0.26696
TGGT1_229000	kelch repeat-containing protein	0.200319	0.0561433				TGGT1_221360	hypothetical protein	-0.177224	0.331983
TGGT1_230880	hypothetical protein	0.200246	0.162835				TGGT1_277990	OTU family cysteine protease	-0.17715	0.144388
TGGT1_214310	hypothetical protein	0.200066	0.119375				TGGT1_266310	Alpha-1,3-mannosyl-glycoprotein 2-beta-N-acetylglucosaminyltransferase	-0.177046	0.276451
TGGT1_242080	hypothetical protein	0.199798	0.212403				TGGT1_311140	hypothetical protein	-0.17695	0.167332
TGGT1_290605	hypothetical protein	0.199751	0.237771				TGGT1_243220	hypothetical protein	-0.17684	0.391966
TGGT1_211670	S1 RNA binding domain-containing protein	0.199608	0.0761894				TGGT1_211410	translation initiation factor sui1 protein	-0.176702	0.225308
TGGT1_264880	NEDD8-activating enzyme E1 catalytic subunit	0.19955	0.132882				TGGT1_297770	hypothetical protein	-0.176671	0.296064
TGGT1_262730	rhoptry protein ROP16	0.199511	0.143234				TGGT1_232050	DnaJ domain-containing protein	-0.176422	0.125225
TGGT1_269750	CrcB family protein	0.19944	0.228892				TGGT1_270770	PWI domain-containing protein	-0.176406	0.149372
TGGT1_273790	hypothetical protein	0.199359	0.0671493				TGGT1_313273	hypothetical protein	-0.176382	0.221737
TGGT1_257680	myosin light chain MLC1	0.199261	0.0634237				TGGT1_225840	hypothetical protein	-0.176377	0.228426
TGGT1_216010	ribosomal protein RPL24	0.198839	0.187688				TGGT1_308850	hypothetical protein	-0.176328	0.219412
TGGT1_276140	ADP ribosylation factor ARF1	0.198821	0.0653223				TGGT1_222030	hypothetical protein	-0.176267	0.2481
TGGT1_306280	mediator complex subunit MED7	0.198788	0.0999695				TGGT1_247330	hypothetical protein	-0.176265	0.192101
TGGT1_249970	hypothetical protein	0.198443	0.0985735				TGGT1_210980	alternative splicing type 3 and, putative	-0.176258	0.134776
TGGT1_249410	hypothetical protein	0.198389	0.170306				TGGT1_221580	ribosomal RNA large subunit methyltransferase J protein	-0.17616	0.111815
TGGT1_314820	atp synthase F1, epsilon subunit, putative	0.198385	0.235279				TGGT1_312640	hypothetical protein	-0.176133	0.131841
TGGT1_235340	hypothetical protein	0.198156	0.0468585				TGGT1_267590	hypothetical protein	-0.176116	0.135879
TGGT1_220900	hypothetical protein	0.198006	0.0379795				TGGT1_226320	hypothetical protein	-0.176039	0.214799
TGGT1_201880	hypothetical protein	0.197835	0.0806584				TGGT1_289490	serine/threonine specific protein phosphatase	-0.176027	0.184638
TGGT1_221990	hypothetical protein	0.19779	0.0863874				TGGT1_273370	coatomer gamma 2-subunit protein, putative	-0.175919	0.0916634
TGGT1_225320	hypothetical protein	0.197777	0.12412				TGGT1_306550	hypothetical protein	-0.175528	0.458961
TGGT1_247400	hypothetical protein	0.197658	0.19431				TGGT1_267560	folate-binding protein YgfZ protein	-0.175409	0.157746
TGGT1_408790	hypothetical protein	0.19761	0.463782				TGGT1_260840	hypothetical protein	-0.175272	0.206018
TGGT1_277760	adenylosuccinate lyase, putative	0.197526	0.0587946				TGGT1_261730	hypothetical protein	-0.175252	0.154863
TGGT1_310470	cytochrome C oxidase subunit IIb, putative	0.197407	0.0687082				TGGT1_209630	hypothetical protein	-0.175198	0.293744
TGGT1_236220	PCI domain-containing protein	0.196681	0.176229				TGGT1_309000	hypothetical protein	-0.175134	0.278603
TGGT1_262940	aspartyl proteinase (eimepsin), putative	0.196585	0.392795				TGGT1_409020	hypothetical protein	-0.175105	0.41577
TGGT1_268400	hypothetical protein	0.196528	0.244783				TGGT1_264860	zinc finger, C3HC4 type (RING finger) domain-containing protein	-0.175031	0.154554
TGGT1_289180	thioredoxin family redox-active protein, putative	0.196368	0.152446				TGGT1_227850	peptidyl-prolyl cis-trans isomerase, cyclophilin-type domain-containing protein	-0.174996	0.238107
TGGT1_293710	Zn-finger in Ran binding protein and others domain-containing protein	0.195223	0.0964235				TGGT1_225110	AP2 domain transcription factor AP2X-2	-0.174891	0.180694
TGGT1_265370	hypothetical protein	0.195216	0.0626866				TGGT1_288400	LETM1 family protein	-0.174834	0.166928
TGGT1_276990	cytochrome b5 family heme/steroid binding domain-containing protein	0.195005	0.244135				TGGT1_268370	non-specific serine/threonine protein kinase	-0.174813	0.128172
TGGT1_231630	alveolin domain containing intermediate filament IMC4	0.194858	0.0766111				TGGT1_305840	Nicotinate-nucleotide adenylyltransferase	-0.174621	0.397771
TGGT1_222310	hypothetical protein	0.194782	0.139326				TGGT1_264130	hypothetical protein	-0.174535	0.191842
TGGT1_244020	activator of hsp90 atpase 1 family protein	0.194666	0.279424				TGGT1_316530	myosin heavy chain, putative	-0.174189	0.262502
TGGT1_291860	HORMA domain-containing protein	0.194333	0.343081				TGGT1_315820	hypothetical protein	-0.174077	0.290847
TGGT1_288290	hypothetical protein	0.194249	0.234045				TGGT1_268320	hypothetical protein	-0.174039	0.121736
TGGT1_290700	hypothetical protein	0.194045	0.0715643				TGGT1_216750	Paf1/RNA polymerase II complex component LEO1	-0.174007	0.150117
TGGT1_200270	PAN/Apple domain-containing protein	0.194032	0.174181				TGGT1_251800	hypothetical protein	-0.173989	0.218166
TGGT1_232760	protein phosphatase inhibitor IPP2	0.193771	0.128412				TGGT1_203860	hypothetical protein	-0.173882	0.396927
TGGT1_278370	Toxoplasma gondii family A protein	0.193662	0.314632				TGGT1_248300	hypothetical protein	-0.173708	0.404551
TGGT1_270200	hypothetical protein	0.193616	0.190637				TGGT1_309220	GTPase activating protein for Arf protein	-0.173656	0.125826
TGGT1_247410	hypothetical protein	0.193036	0.114271				TGGT1_289570	phosphatidylinositol transfer protein	-0.173509	0.11874
TGGT1_215910	hypothetical protein	0.192918	0.282507				TGGT1_253810	hypothetical protein	-0.173276	0.172933
TGGT1_312950	hypothetical protein	0.192791	0.304155				TGGT1_202160	ABC1 family protein	-0.17324	0.286356
TGGT1_231850	serine-threonine phosophatase 2C (PP2C)	0.192489	0.119133				TGGT1_313495	hypothetical protein	-0.173077	0.173491
TGGT1_237020	exonuclease	0.192097	0.144935				TGGT1_308810B	rhoptry neck protein RON9	-0.17293	0.167433
TGGT1_263100	hypothetical protein	0.19171	0.220091				TGGT1_270570	hypothetical protein	-0.172847	0.297778
TGGT1_214790	glycoprotein	0.191572	0.0595352				TGGT1_314850	hypothetical protein	-0.172595	0.082699
TGGT1_313422	hypothetical protein	0.191557	0.199631				TGGT1_202190	hypothetical protein	-0.172324	0.143134
TGGT1_236550	hypothetical protein	0.191549	0.103956				TGGT1_221340	hypothetical protein	-0.172296	0.371588
TGGT1_313960	ribosomal protein L19 protein	0.191354	0.183587				TGGT1_214190	SAG-related sequence SRS46	-0.172207	0.264348
TGGT1_252500	polo kinase	0.19134	0.213269				TGGT1_295050	tRNA ligase class II core domain (G, H, P, S and T) domain-containing protein	-0.171935	0.170377
TGGT1_257030	hypothetical protein	0.19093	0.283524				TGGT1_230905	hydrolase, alpha/beta fold family protein	-0.17193	0.383657
TGGT1_310520	3'5'-cyclic nucleotide phosphodiesterase domain-containing protein	0.190699	0.242568				TGGT1_310010	rhoptry neck protein RON1	-0.171786	0.221089
TGGT1_304470	oxidoreductase, putative	0.1906	0.247742				TGGT1_310860	U5 snRNP-specific protein	-0.171684	0.164711
TGGT1_211870	LSU ribosomal protein L18P, putative	0.190469	0.198762				TGGT1_217350	methyltransferase MTA70, putative	-0.171674	0.22102
TGGT1_278110	1,3-beta-glucan synthase component protein	0.19044	0.548331				TGGT1_220520	hypothetical protein	-0.171575	0.124281
TGGT1_295472	C2 domain-containing protein	0.190352	0.162838				TGGT1_259172	hypothetical protein	-0.171369	0.236928
TGGT1_215775	rhoptry protein ROP8	0.189943	0.242667				TGGT1_278815	hypothetical protein	-0.17102	0.161289
TGGT1_275980	coenzyme q (ubiquinone) biosynthesis protein coq4 protein	0.189731	0.177377				TGGT1_284010	5'-3' exonuclease, N-terminal resolvase family domain-containing protein	-0.170875	0.149056
TGGT1_320200	SAG-related sequence SRS16A	0.189728	0.540024				TGGT1_259920	Nitric-oxide synthase	-0.170861	0.244276
TGGT1_305860	calcium-dependent protein kinase CDPK3	0.189718	0.093924				TGGT1_220580	hypothetical protein	-0.170474	0.497263
TGGT1_246178	hypothetical protein	0.189295	0.181423				TGGT1_231930	hypothetical protein	-0.170437	0.209188
TGGT1_301250	hypothetical protein	0.18914	0.102182				TGGT1_221710	TBC domain-containing protein	-0.170387	0.149833
TGGT1_232590	glutamate-cysteine ligase, catalytic subunit domain-containing protein	0.189122	0.165357				TGGT1_280560	selenide, water dikinase	-0.170379	0.165101
TGGT1_213780	radical SAM domain-containing protein	0.189108	0.537766				TGGT1_208400B	hypothetical protein	-0.170262	0.153377
TGGT1_270800	GAF domain-containing protein	0.189088	0.115379				TGGT1_229750	hypothetical protein	-0.169953	0.273889
TGGT1_264485	AP2 domain transcription factor AP2IX-3	0.188982	0.507655				TGGT1_218770	carrier superfamily protein	-0.169805	0.40031
TGGT1_309580	transporter, major facilitator family protein	0.188679	0.214107				TGGT1_209100	PUB domain-containing protein	-0.169297	0.136695
TGGT1_213460	hypothetical protein	0.188594	0.434566				TGGT1_250760	pentatricopeptide repeat domain-containing protein	-0.169157	0.13242
TGGT1_219678	hypothetical protein	0.188536	0.266218				TGGT1_251480	DEAD/DEAH box helicase domain-containing protein	-0.168886	0.411289
TGGT1_223140	tRNA binding domain-containing protein	0.188045	0.0886492				TGGT1_202890	hypothetical protein	-0.168839	0.140652
TGGT1_257300	hypothetical protein	0.187996	0.0856822				TGGT1_235660	hypothetical protein	-0.168693	0.221419
TGGT1_226030	AGC kinase	0.187914	0.0786358				TGGT1_243410	tetratricopeptide repeat-containing protein	-0.168674	0.231205
TGGT1_271300	DNA-directed RNA polymerase II RPB7	0.187804	0.23472				TGGT1_304970	cell-cycle-associated protein kinase CDK, putative	-0.168475	0.131378
TGGT1_202200	hypothetical protein	0.187633	0.281383				TGGT1_204070	YT521-B family protein	-0.168461	0.215832
TGGT1_254460	hypothetical protein	0.18759	0.119031				TGGT1_277560	hypothetical protein	-0.168163	0.157779
TGGT1_278230	prenyltransferase and squalene oxidase repeat-containing protein	0.187497	0.181351				TGGT1_306430	hypothetical protein	-0.168132	0.108499
TGGT1_216435	hypothetical protein	0.187318	0.186072				TGGT1_246475	hypothetical protein	-0.168127	0.151563
TGGT1_254270	hypothetical protein	0.187141	0.337747				TGGT1_222710	IMP-specific 5'-nucleotidase 1, putative	-0.168026	0.140709
TGGT1_225150	hypothetical protein	0.187026	0.192777				TGGT1_204410	endonuclease/exonuclease/phosphatase family protein	-0.16799	0.129964
TGGT1_277920	hypothetical protein	0.186932	0.192726				TGGT1_277710	hypothetical protein	-0.167797	0.194162
TGGT1_260370	AtPH1 family protein	0.186907	0.225862				TGGT1_253650	DnaJ C terminal region domain-containing protein	-0.167759	0.119019
TGGT1_310490	ribosomal protein RPL27A	0.18688	0.100048				TGGT1_228750	calcium dependent protein kinase CDPK7	-0.167677	0.110798
TGGT1_290840	serine protease	0.186804	0.19067				TGGT1_224928	histone lysine demethylase JMJD4	-0.167669	0.315721
TGGT1_204490	hypothetical protein	0.186596	0.190625				TGGT1_267960	hypothetical protein	-0.167527	0.552765
TGGT1_202960	glycine cleavage H-protein	0.186595	0.496064				TGGT1_263390	hypothetical protein	-0.167518	0.294646
TGGT1_209160	myristoyl CoA:protein N-myristoyltransferase	0.186421	0.09757				TGGT1_265870A	pantoate-beta-alanine ligase	-0.167369	0.197944
TGGT1_219170	hypothetical protein	0.186323	0.106731				TGGT1_211240	peptidyl-tRNA hydrolase, putative	-0.167255	0.431065
TGGT1_227810	rhoptry kinase family protein ROP11 (incomplete catalytic triad)	0.186219	0.202864				TGGT1_311280	hypothetical protein	-0.167089	0.360893
TGGT1_266140	peptidase, M50 family protein	0.186079	0.0940788				TGGT1_297140	U6 snRNA-associated sm family protein Lsm2, putative	-0.166891	0.338647
TGGT1_265330	cell-cycle-associated protein kinase GSK, putative	0.186055	0.0615407				TGGT1_203910	TBC domain-containing protein	-0.166796	0.128116
TGGT1_217688	hypothetical protein	0.185881	0.19353				TGGT1_215080	hypothetical protein	-0.166635	0.149077
TGGT1_245460	ribosomal protein RPS8	0.185555	0.0826439				TGGT1_242860	hypothetical protein	-0.166367	0.251997
TGGT1_231640	alveolin domain containing intermediate filament IMC1	0.185453	0.0621968				TGGT1_204080	histidine acid phosphatase superfamily protein	-0.165998	0.132593
TGGT1_294750	hypothetical protein	0.185344	0.239744				TGGT1_244210	RNA polymerase-associated protein RTF1	-0.16599	0.131223
TGGT1_218370	hypothetical protein	0.185282	0.263715				TGGT1_293840	hypothetical protein	-0.165956	0.139365
TGGT1_214770	small GTP binding protein rab1a, putative	0.185209	0.0938714				TGGT1_262660	hypothetical protein	-0.165897	0.263267
TGGT1_237010	hypothetical protein	0.184858	0.129612				TGGT1_280690	DNA polymerase epsilon subunit B protein	-0.16588	0.231152
TGGT1_263130	citrate synthase, putative	0.184811	0.160516				TGGT1_462963	AP2 domain-containing protein	-0.165825	0.297075
TGGT1_286520	hypothetical protein	0.184747	0.348442				TGGT1_408980	hypothetical protein	-0.165637	0.230606
TGGT1_285810	MYND finger domain-containing protein	0.18471	0.272987				TGGT1_206360	peptidyl-tRNA hydrolase domain-containing protein	-0.165634	0.356716
TGGT1_226670	hypothetical protein	0.184665	0.382698				TGGT1_306660	RNA pseudouridine synthase superfamily protein	-0.1656	0.141604
TGGT1_306330	phospholipase	0.184615	0.101244				TGGT1_253040	actin-related protein ARP4A	-0.1656	0.260017
TGGT1_313530	transmembrane protein 167, putative	0.184523	0.328893				TGGT1_283730	endomembrane protein 70 subfamily protein	-0.165521	0.221339
TGGT1_220940	ribosomal RNA methyltransferase (FtsJ) family protein	0.184409	0.288753				TGGT1_210787	Erv1 / Alr family protein	-0.165395	0.430381
TGGT1_312480	uracil phosphoribosyltransferase FUR1, putative	0.18412	0.170399				TGGT1_215550	hypothetical protein	-0.165308	0.270142
TGGT1_301480	hypothetical protein	0.184061	0.339069				TGGT1_248150	hypothetical protein	-0.165244	0.205355
TGGT1_255170	hypothetical protein	0.183981	0.289578				TGGT1_218300	zinc finger (CCCH type) motif-containing protein	-0.165134	0.149779
TGGT1_257480	NADP-dependent succinate-semialdehyde dehydrogenase	0.183949	0.121455				TGGT1_282150	hypothetical protein	-0.165078	0.224193
TGGT1_301690	hypothetical protein	0.183624	0.363567				TGGT1_290160	sortilin, putative	-0.164957	0.137218
TGGT1_214150	mitochondrial inner membrane translocase subunit TIM17, putative	0.183554	0.204897				TGGT1_239050	hypothetical protein	-0.164888	0.169322
TGGT1_231910	ATP synthase F1 gamma subunit	0.183547	0.0819258				TGGT1_306910	hypothetical protein	-0.164664	0.267447
TGGT1_316770	undecaprenyl diphosphate synthase	0.183447	0.320481				TGGT1_262410	WD domain, G-beta repeat-containing protein	-0.164514	0.150626
TGGT1_321170	Toxoplasma gondii family C protein	0.183172	0.401449				TGGT1_211090	aminotransferase, class V superfamily protein	-0.164324	0.231875
TGGT1_242845	hypothetical protein	0.183118	0.190253				TGGT1_286920	SWIRM domain-containing protein	-0.164257	0.302002
TGGT1_242730	guanylate kinase family protein	0.183097	0.297972				TGGT1_278950	LSM domain-containing protein	-0.164018	0.36076
TGGT1_316235	hypothetical protein	0.183044	0.409477				TGGT1_234220	hypothetical protein	-0.163995	0.194674
TGGT1_212300	hypothetical protein	0.182946	0.0834207				TGGT1_248720	hypothetical protein	-0.1639	0.276123
TGGT1_272570	dihydrouridine synthase (dus) protein	0.182836	0.280013				TGGT1_306190	hypothetical protein	-0.163744	0.119461
TGGT1_285150	hypothetical protein	0.182771	0.220089				TGGT1_237160	hypothetical protein	-0.163714	0.245457
TGGT1_203790	hypothetical protein	0.182427	0.263995				TGGT1_223270	hypothetical protein	-0.163651	0.316067
TGGT1_259830	diacylglycerol kinase catalytic domain-containing protein	0.182016	0.264092				TGGT1_239440	protein kinase (incomplete catalytic triad)	-0.163375	0.119008
TGGT1_228710	hypothetical protein	0.182002	0.202091				TGGT1_210778	hemimethylated DNA binding domain-containing protein	-0.163227	0.169443
TGGT1_305070	hypothetical protein	0.181693	0.163294				TGGT1_206310	prenyltransferase, UbiA family protein	-0.162832	0.273814
TGGT1_288560	hypothetical protein	0.181639	0.135182				TGGT1_272040	WD domain, G-beta repeat-containing protein	-0.162809	0.327992
TGGT1_232815	Erv1 / Alr family protein	0.181456	0.264024				TGGT1_219250	acetyltransferase, GNAT family protein	-0.162469	0.110719
TGGT1_250820	hypothetical protein	0.181254	0.0796984				TGGT1_246030	mediator complex subunit MED17	-0.16245	0.334948
TGGT1_224290	DHHC zinc finger domain-containing protein	0.181232	0.119038				TGGT1_307800	GDA1/CD39 (nucleoside phosphatase) family protein	-0.162351	0.323556
TGGT1_223690	hypothetical protein	0.181127	0.217708				TGGT1_264980	hypothetical protein	-0.162326	0.244329
TGGT1_309210	peroxiredoxin 6, putative	0.181122	0.13055				TGGT1_277070	SWI2/SNF2-containing protein	-0.162142	0.300476
TGGT1_286932	ATPase family associated with various cellular activities (AAA) domain-containing protein	0.18098	0.384575				TGGT1_288700	RecF/RecN/SMC N terminal domain-containing protein	-0.16198	0.23505
TGGT1_202290	membrane protein, putative	0.180929	0.39469				TGGT1_201830	ribosomal protein L37	-0.16197	0.343756
TGGT1_273830	hypothetical protein	0.18076	0.430756				TGGT1_258950	lectin family protein	-0.161943	0.132686
TGGT1_285660A	DEAD/DEAH box helicase domain-containing protein	0.180724	0.484263				TGGT1_271888	3-ketoacyl-CoA reductase, putative	-0.161821	0.164041
TGGT1_249540	hypothetical protein	0.1806	0.416186				TGGT1_230010	hypothetical protein	-0.1618	0.144164
TGGT1_216890	hypothetical protein	0.180503	0.130221				TGGT1_240410	protein kinase (incomplete catalytic triad)	-0.161313	0.196468
TGGT1_244150	glycerate kinase	0.180326	0.255571				TGGT1_261850	helicase, putative	-0.161296	0.162656
TGGT1_263090	14-3-3 protein	0.18023	0.158917				TGGT1_290190	hypothetical protein	-0.160863	0.176773
TGGT1_235470	myosin A	0.180141	0.0813362				TGGT1_262430	4-hydroxy-3-methylbut-2-en-1-yl diphosphate synthase	-0.160814	0.193751
TGGT1_294880	8-oxoguanine DNA glycosylase, N-terminal domain-containing protein	0.18001	0.185404				TGGT1_231370	phospholipase, patatin family protein	-0.1607	0.149624
TGGT1_289680	Ras-related protein Rab11	0.179914	0.0949158				TGGT1_214470	Ulp1 protease family, C-terminal catalytic domain-containing protein	-0.160583	0.213826
TGGT1_265360	hypothetical protein	0.179859	0.168545				TGGT1_246530	phospholipase D active site domain-containing protein	-0.160397	0.30956
TGGT1_224520	alveolin domain containing intermediate filament IMC8	0.179822	0.0960987				TGGT1_272900	DNA repair protein RAD51, putative	-0.160358	0.238814
TGGT1_248440	hypothetical protein	0.179696	0.21963				TGGT1_203760	hypothetical protein	-0.1601	0.240204
TGGT1_270620	DEAD/DEAH box helicase domain-containing protein	0.179519	0.250263				TGGT1_274180	hypothetical protein	-0.160064	0.316835
TGGT1_264040	hypothetical protein	0.179505	0.124709				TGGT1_293380	histone lysine acetyltransferase HAT1	-0.160054	0.314401
TGGT1_320190	SAG-related sequence SRS16B	0.179088	0.551129				TGGT1_227000	hypothetical protein	-0.159984	0.244674
TGGT1_213388	hypothetical protein	0.178949	0.130108				TGGT1_215640	zinc finger, C3HC4 type (RING finger) domain-containing protein	-0.159927	0.138147
TGGT1_291900	Ydr279p family (RNase H2 complex component) protein	0.178921	0.186817				TGGT1_260640	autophagy protein apg9 protein	-0.159751	0.148005
TGGT1_256010	hypothetical protein	0.178812	0.470668				TGGT1_262390	TLD protein	-0.159707	0.166586
TGGT1_313010	DEAD (Asp-Glu-Ala-Asp) box polypeptide DDX6	0.17828	0.0964827				TGGT1_300040	ubiquitin-conjugating enzyme subfamily protein	-0.159634	0.278317
TGGT1_255450	hypothetical protein	0.178237	0.104407				TGGT1_215890	hypothetical protein	-0.159591	0.194076
TGGT1_202010	hypothetical protein	0.17821	0.192681				TGGT1_285660C	DEAD/DEAH box helicase domain-containing protein	-0.159541	0.459179
TGGT1_260180	hypothetical protein	0.17809	0.156133				TGGT1_278260	polynucleotide adenylyltransferase	-0.159526	0.271914
TGGT1_212260	Sjogren's syndrome/scleroderma autoantigen 1 (Autoantigen p27) protein	0.178015	0.100175				TGGT1_246910	histone lysine methyltransferase, SET, putative	-0.159487	0.574385
TGGT1_226560	zinc finger (CCCH type) motif-containing protein	0.177835	0.228504				TGGT1_314740	PSP protein	-0.159474	0.166484
TGGT1_319640	hypothetical protein	0.177692	0.103814				TGGT1_272770	hypothetical protein	-0.159411	0.260167
TGGT1_357490	hypothetical protein	0.177662	0.298519				TGGT1_245670	pyruvate dehydrogenase complex subunit PDH-E1Alpha	-0.159379	0.150576
TGGT1_259000	hypothetical protein	0.177258	0.419214				TGGT1_202070	hypothetical protein	-0.159298	0.212268
TGGT1_246760	hypothetical protein	0.177155	0.51429				TGGT1_263490	ubiquitin conjugating enzyme E2, putative	-0.159195	0.34024
TGGT1_243240	WD domain, G-beta repeat-containing protein	0.177135	0.417567				TGGT1_240660	hypothetical protein	-0.159129	0.336959
TGGT1_225720	hypothetical protein	0.177093	0.37027				TGGT1_203280	hypothetical protein	-0.159101	0.447382
TGGT1_206400	FAD binding domain of DNA photolyase domain-containing protein	0.176925	0.585472				TGGT1_257290	RNA 2'-phosphotransferase, Tpt1/KptA family protein	-0.158807	0.218399
TGGT1_269830	RAP domain-containing protein	0.176804	0.265213				TGGT1_257100	hypothetical protein	-0.158797	0.301394
TGGT1_216375	hypothetical protein	0.176659	0.425043				TGGT1_240755	hypothetical protein	-0.158743	0.363356
TGGT1_289890	hypothetical protein	0.176486	0.211023				TGGT1_262890	hypothetical protein	-0.158717	0.495727
TGGT1_266460	small ubiquitin family modifier, putative	0.176452	0.0933967				TGGT1_288845	hypothetical protein	-0.158485	0.40354
TGGT1_291010	hypothetical protein	0.176164	0.49549				TGGT1_310330	hypothetical protein	-0.158478	0.200118
TGGT1_212250	XPG N-terminal domain-containing protein	0.176103	0.0869076				TGGT1_216220	AP2 domain transcription factor AP2XI-5	-0.158441	0.118665
TGGT1_250740	Yip1 domain-containing protein	0.176098	0.270267				TGGT1_202120	hypothetical protein	-0.158424	0.147625
TGGT1_314310	hypothetical protein	0.176066	0.375479				TGGT1_242625	ATPase family associated with various cellular activities (AAA) subfamily protein	-0.158391	0.227472
TGGT1_217900	hypothetical protein	0.176053	0.266469				TGGT1_356300	DNA-directed RNA polymerase I	-0.158256	0.141863
TGGT1_206680	hypothetical protein	0.175863	0.403629				TGGT1_306040	CHY zinc finger protein	-0.158237	0.168069
TGGT1_320690	gamma-soluble NSF attachment protein, putative	0.175742	0.267603				TGGT1_237550	hypothetical protein	-0.158185	0.280192
TGGT1_288685	Fe-S protein assembly co-chaperone HscB protein	0.175529	0.385664				TGGT1_259190	hypothetical protein	-0.158083	0.294095
TGGT1_225780	hypothetical protein	0.175465	0.153963				TGGT1_213370	formin FRM3	-0.158017	0.160561
TGGT1_306670	hypothetical protein	0.175353	0.168653				TGGT1_262460	hypothetical protein	-0.157872	0.168087
TGGT1_253510	transporter/permease protein	0.175324	0.337286				TGGT1_218560	acetyl-coA carboxylase ACC2	-0.157647	0.145886
TGGT1_267390	DNA-directed RNA polymerase I RPAC1	0.175309	0.17382				TGGT1_234430	hypothetical protein	-0.157585	0.222046
TGGT1_271770	hypothetical protein	0.17521	0.324048				TGGT1_206580	formin FRM2	-0.157339	0.140016
TGGT1_217830	hypothetical protein	0.17514	0.124354				TGGT1_236840	zinc finger (C-x8-C-x5-C-x3-H)-2, putative	-0.157332	0.176055
TGGT1_239010	hypothetical protein	0.175089	0.236916				TGGT1_214840	AP2 domain transcription factor AP2X-7	-0.157231	0.232758
TGGT1_260510	ubiquitin thioesterase otubain-like family protein	0.175052	0.19332				TGGT1_232560	hypothetical protein	-0.156854	0.239321
TGGT1_277510	cytoplasmic dynein intermediate chain	0.175027	0.153501				TGGT1_207100	hypothetical protein	-0.156797	0.187396
TGGT1_253180	hypothetical protein	0.174815	0.159981				TGGT1_240830	hydrolase, alpha/beta fold family protein	-0.156663	0.301437
TGGT1_259880	hypothetical protein	0.173891	0.114224				TGGT1_313810	transcription initiation factor TFIID complex subunit TAF8	-0.15662	0.203185
TGGT1_227380	hypothetical protein	0.173698	0.0979172				TGGT1_252320	Sas10/Utp3/C1D family protein	-0.15661	0.4353
TGGT1_208320	polynucleotide kinase 3 phosphatase	0.173532	0.271731				TGGT1_289950	hypothetical protein	-0.156573	0.144915
TGGT1_275640	hypothetical protein	0.173491	0.19576				TGGT1_219790B	pre-mRNA processing factor PRP3	-0.156544	0.223989
TGGT1_202620	hypothetical protein	0.173484	0.123937				TGGT1_408630	hypothetical protein	-0.156494	0.474159
TGGT1_260250	cyclin domain protein, cyclin H family protein	0.1734	0.209613				TGGT1_294970	hypothetical protein	-0.156438	0.219052
TGGT1_253140	hypothetical protein	0.173396	0.188324				TGGT1_226920B	hypothetical protein	-0.156424	0.251454
TGGT1_315590	macro domain-containing protein	0.173287	0.348309				TGGT1_215230	RNA recognition motif-containing protein	-0.156375	0.131554
TGGT1_309180	hypothetical protein	0.173062	0.505078				TGGT1_260210	DnaJ domain-containing protein	-0.156261	0.31028
TGGT1_243570	ribosomal protein RPS26	0.17297	0.116791				TGGT1_314220	hypothetical protein	-0.156246	0.180181
TGGT1_210975	hypothetical protein	0.172858	0.306012				TGGT1_246000	large subunit ribosomal protein IMG2	-0.15622	0.328135
TGGT1_214480	replication factor a protein 3 protein	0.172529	0.241144				TGGT1_250010	Sad1 / UNC family C-terminal protein	-0.156189	0.135537
TGGT1_265480	hypothetical protein	0.172372	0.292994				TGGT1_227060	hypothetical protein	-0.156037	0.181158
TGGT1_231120	ribosomal protein S11, putative	0.172291	0.182701				TGGT1_204370	WD-40 repeat protein	-0.156013	0.254497
TGGT1_315885	glycosyltransferase, putative	0.172095	0.134444				TGGT1_220470	hypothetical protein	-0.155581	0.192419
TGGT1_242070	cAMP-dependent protein kinase regulatory subunit	0.172086	0.094807				TGGT1_269710	hypothetical protein	-0.155556	0.153696
TGGT1_251760	subunit of proteaseome activator complex, putative	0.172061	0.0914065				TGGT1_250680	TBC domain-containing kinase (incomplete catalytic triad)	-0.155324	0.1967
TGGT1_318550	hypothetical protein	0.172	0.333067				TGGT1_310000	membrane protein, putative	-0.155165	0.168121
TGGT1_267570	hypothetical protein	0.171946	0.344141				TGGT1_300100	rhoptry neck protein RON2	-0.155129	0.340365
TGGT1_311810	hypothetical protein	0.171788	0.279251				TGGT1_209650B	RNA-directed DNA polymerase	-0.155125	0.175213
TGGT1_269800	glutamine-dependent NAD(+) synthetase protein, putative	0.171675	0.150692				TGGT1_271145	hypothetical protein	-0.154534	0.349387
TGGT1_218520	microneme protein MIC6	0.171597	0.124824				TGGT1_295990	ubiquitin conjugating enzyme E2, putative	-0.154489	0.129328
TGGT1_266750	transporter/permease protein, putative	0.171569	0.114797				TGGT1_261680	hypothetical protein	-0.154453	0.134678
TGGT1_260830	hypothetical protein	0.171563	0.257594				TGGT1_217670	ribosomal protein RPS6	-0.154248	0.306664
TGGT1_202170	hypothetical protein	0.171338	0.306158				TGGT1_229780	GHMP kinase, N-terminal domain-containing protein	-0.153847	0.210975
TGGT1_201860	hypothetical protein	0.171278	0.281074				TGGT1_247950	hypothetical protein	-0.153795	0.569645
TGGT1_201720	protein c9orf32, putative	0.171222	0.364721				TGGT1_300340	CAF1 family ribonuclease	-0.153558	0.491767
TGGT1_320740	hypothetical protein	0.170889	0.18314				TGGT1_364330	hypothetical protein	-0.153484	0.561804
TGGT1_313140	isocitrate dehydrogenase	0.170816	0.0916583				TGGT1_264830	hypothetical protein	-0.153236	0.185828
TGGT1_319658	CBF/Mak21 family protein	0.170702	0.309218				TGGT1_248850	methionine aminopeptidase	-0.153197	0.245678
TGGT1_320015	hypothetical protein	0.170593	0.402508				TGGT1_214800	hypothetical protein	-0.153144	0.428226
TGGT1_220270	alveolin domain containing intermediate filament IMC6	0.170552	0.117504				TGGT1_224510	hypothetical protein	-0.152966	0.237506
TGGT1_309290	hypothetical protein	0.170319	0.347078				TGGT1_289880	hypothetical protein	-0.152963	0.196829
TGGT1_357600	putative transmembrane protein	0.170065	0.533857				TGGT1_295070	helicase associated domain (ha2) protein	-0.152941	0.186199
TGGT1_273280	hypothetical protein	0.169867	0.300646				TGGT1_251510	Ulp1 protease family, C-terminal catalytic domain-containing protein	-0.152918	0.292432
TGGT1_296000	hypothetical protein	0.169858	0.508048				TGGT1_304750	zinc finger, C3HC4 type (RING finger) domain-containing protein	-0.152812	0.294703
TGGT1_318160	MSP (Major sperm protein) domain-containing protein	0.169674	0.114644				TGGT1_313040	hypothetical protein	-0.152797	0.368014
TGGT1_299070	pyruvate kinase PyKII	0.169489	0.117091				TGGT1_208510	hypothetical protein	-0.152793	0.212213
TGGT1_208722	hypothetical protein	0.169442	0.303297				TGGT1_230140	vacuolar sorting protein 9 (vps9) domain-containing protein	-0.152636	0.173092
TGGT1_227310	hypothetical protein	0.16942	0.421969				TGGT1_275420	histone lysine-specific demethylase LSD1/BHC110/KDMA1A	-0.152583	0.196688
TGGT1_249010	hypothetical protein	0.169406	0.195172				TGGT1_321650	hypothetical protein	-0.15251	0.300952
TGGT1_207430	ATP-dependent RNA helicase DDX1, putative	0.169362	0.164103				TGGT1_264890	hypothetical protein	-0.152389	0.217357
TGGT1_248670	V-type H(+)-translocating pyrophosphatase VP1	0.169129	0.209409				TGGT1_234230	hypothetical protein	-0.152262	0.169833
TGGT1_301430	septum formation protein maf, putative	0.169128	0.337182				TGGT1_304910	hypothetical protein	-0.15215	0.266473
TGGT1_252480	hypothetical protein	0.169077	0.446921				TGGT1_277895	ubiquitin carboxyl-terminal hydrolase	-0.152003	0.202522
TGGT1_314280	AAR2 protein	0.169017	0.359352				TGGT1_218070	hypothetical protein	-0.15193	0.166775
TGGT1_315190	CAM kinase, SNF1 family	0.168965	0.111073				TGGT1_206600	sigma-70, region 3 protein	-0.151901	0.214396
TGGT1_411270	hypothetical protein	0.168734	0.299219				TGGT1_314730	ALG6, ALG8 glycosyltransferase family protein	-0.151655	0.366792
TGGT1_306490	hypothetical protein	0.168733	0.103689				TGGT1_295035	hypothetical protein	-0.151583	0.653853
TGGT1_204150	hypothetical protein	0.168188	0.473788				TGGT1_259230	site-specific recombinase, phage integrase family protein	-0.15158	0.302191
TGGT1_251490	ACR, COG2135 domain-containing protein	0.168038	0.37026				TGGT1_253490	hypothetical protein	-0.151545	0.213362
TGGT1_225580	proteasome (prosome, macropain) 26S subunit, non-ATPase, 9, putative	0.167973	0.210858				TGGT1_232100	RAP domain-containing protein	-0.151491	0.47823
TGGT1_273720	hypothetical protein	0.167966	0.247459				TGGT1_308000	Gpi16 subunit, GPI transamidase component protein	-0.151466	0.186486
TGGT1_288340	UBX domain-containing protein	0.167584	0.251231				TGGT1_257070	hypothetical protein	-0.151032	0.238662
TGGT1_205340	ribosomal protein RPS12	0.167409	0.163863				TGGT1_248830	phosphoinositide phospholipase PIPLC	-0.151029	0.1669
TGGT1_267725	hypothetical protein	0.167297	0.453502				TGGT1_248310	SNF7 family protein	-0.151021	0.540121
TGGT1_307270	hypothetical protein	0.167225	0.63505				TGGT1_206380	hypothetical protein	-0.15091	0.168984
TGGT1_248600	aspartate aminotransferase	0.167221	0.117814				TGGT1_293460	ATP-dependent DNA ligase domain-containing protein	-0.150885	0.311365
TGGT1_208310	hypothetical protein	0.167018	0.227745				TGGT1_295960	hypothetical protein	-0.1505	0.429329
TGGT1_225510	RAP domain-containing protein	0.166894	0.169325				TGGT1_260310	ATP-binding cassette transporter ABC.B1	-0.150391	0.293237
TGGT1_204880	hypothetical protein	0.16688	0.250427				TGGT1_241860	N-acetylglucosaminyl-phosphatidylinositol biosynthetic protein PigA, family GT4 protein	-0.150147	0.34097
TGGT1_295935	KRUF family protein	0.166871	0.106636				TGGT1_214750	hypothetical protein	-0.150037	0.203281
TGGT1_231460	hypothetical protein	0.166857	0.327473				TGGT1_215990	helicase, putative	-0.149964	0.306678
TGGT1_258800	rhoptry kinase family protein ROP31	0.166791	0.401245				TGGT1_288190	hypothetical protein	-0.149782	0.168489
TGGT1_319670	hypothetical protein	0.166636	0.352788				TGGT1_310560	hypothetical protein	-0.149782	0.237286
TGGT1_295420	hypothetical protein	0.166445	0.140992				TGGT1_272630	U6 snRNA-associated Sm family protein LSm8, putative	-0.149782	0.5493
TGGT1_286600	hypothetical protein	0.166356	0.183751				TGGT1_236270	hypothetical protein	-0.149605	0.428069
TGGT1_235380	hypothetical protein	0.16632	0.258109				TGGT1_319940	hypothetical protein	-0.149543	0.393205
TGGT1_294230	hypothetical protein	0.166282	0.193591				TGGT1_249620	histone deacetylase HDAC2	-0.149526	0.226436
TGGT1_248340	GTP-binding nuclear protein ran/tc4	0.166203	0.095908				TGGT1_292200	RNA recognition motif-containing protein	-0.149492	0.192883
TGGT1_311890	hypothetical protein	0.166103	0.110835				TGGT1_259670	von Willebrand factor type A domain-containing protein	-0.149313	0.611317
TGGT1_311260	myosin light chain MLC1, putative	0.16601	0.261193				TGGT1_257790	histone deacetylase HDAC4	-0.14893	0.454621
TGGT1_305000	hypothetical protein	0.165955	0.569664				TGGT1_301380	elongation factor Tu GTP binding domain-containing protein	-0.148919	0.239035
TGGT1_220360	FAD binding domain-containing protein	0.165942	0.168017				TGGT1_291180	hypothetical protein	-0.148717	0.173413
TGGT1_255350	ATPase, putative	0.16593	0.269286				TGGT1_286270	hypothetical protein	-0.148641	0.393334
TGGT1_269690	hypothetical protein	0.165929	0.275867				TGGT1_273360	ABC transporter transmembrane region domain-containing protein	-0.148606	0.217952
TGGT1_221470	hypothetical protein	0.165911	0.129456				TGGT1_301410	hypothetical protein	-0.148493	0.226106
TGGT1_261060	diphthamide biosynthesis protein 2-related domain-containing protein	0.165389	0.324712				TGGT1_224660	transcription factor s-ii (tfiis), central domain-containing protein	-0.148478	0.162884
TGGT1_227280	dense granule protein GRA3	0.165325	0.0830176				TGGT1_278205	hypothetical protein	-0.148339	0.146391
TGGT1_206700	hypothetical protein	0.165233	0.408906				TGGT1_314295	ribosomal l25 family protein	-0.148286	0.349147
TGGT1_294812	RNA recognition motif-containing protein	0.165123	0.366551				TGGT1_217770	hypothetical protein	-0.148262	0.201335
TGGT1_216170	SufS subfamily cysteine desulfurase	0.16496	0.256212				TGGT1_259640	nucleoporin autopeptidase	-0.14821	0.191743
TGGT1_214520	general transcription factor IIH polypeptide 4 GTF2H4	0.164763	0.236364				TGGT1_313820	dynactin p25, putative	-0.148044	0.260555
TGGT1_219070	cyclic nucleotide-binding domain-containing protein	0.164623	0.189463				TGGT1_272030A	kelch repeat-containing protein	-0.147951	0.285802
TGGT1_251600	IMP4 family U3 small nucleolar ribonucleoprotein (snoRNP), putative	0.164516	0.339713				TGGT1_254950	RNA cap guanine-N2 methyltransferase	-0.147854	0.399213
TGGT1_234390	hypothetical protein	0.16435	0.225451				TGGT1_250050	hypothetical protein	-0.147749	0.264418
TGGT1_203358	hypothetical protein	0.164261	0.245018				TGGT1_225800	iron-sulfur assembly ATPase	-0.147476	0.319594
TGGT1_219180	acetyltransferase, GNAT family protein	0.16408	0.255044				TGGT1_313590B	hypothetical protein	-0.147472	0.346814
TGGT1_240860	acyltransferase domain-containing protein	0.164063	0.156387				TGGT1_295650	hypothetical protein	-0.147405	0.1703
TGGT1_236570	lysine decarboxylase family protein	0.163901	0.10699				TGGT1_311030	hypothetical protein	-0.147258	0.215885
TGGT1_214440	4'-phosphopantetheinyl transferase superfamily protein	0.163826	0.111268				TGGT1_229310	mediator complex subunit MED14	-0.147146	0.264125
TGGT1_237570	leucine carboxyl methyltransferase	0.163766	0.185297				TGGT1_288350	hypothetical protein	-0.147025	0.206102
TGGT1_216860	DEAD (Asp-Glu-Ala-Asp) box polypeptide DDX39	0.163756	0.0968599				TGGT1_285650	hypothetical protein	-0.146984	0.196444
TGGT1_306390	hypothetical protein	0.163721	0.17109				TGGT1_216630	trigger factor protein, putative	-0.146877	0.266437
TGGT1_202390	S15 sporozoite-expressed protein	0.163495	0.141361				TGGT1_305080	hypothetical protein	-0.146864	0.315694
TGGT1_236200	DNA mismatch repair protein, C-terminal domain-containing protein	0.16336	0.139152				TGGT1_212110	histone lysine demethylase JMJD5	-0.146759	0.585991
TGGT1_259240	ribosomal protein RPS21	0.16336	0.158015				TGGT1_219080	edge expressed protein, putative	-0.146572	0.32942
TGGT1_214780	hydrolase, NUDIX family protein	0.163111	0.26547				TGGT1_321560	zinc knuckle domain-containing protein	-0.146494	0.262931
TGGT1_209700	hypothetical protein	0.162825	0.22112				TGGT1_235905	ribonuclease z, putative	-0.146487	0.363798
TGGT1_270270	hypothetical protein	0.162776	0.136033				TGGT1_263610	hypothetical protein	-0.146431	0.261754
TGGT1_255650	DHHC zinc finger domain-containing protein	0.162545	0.229789				TGGT1_203380	DnaJ domain-containing protein	-0.146215	0.167046
TGGT1_258500	hypothetical protein	0.162321	0.294932				TGGT1_228460	hypothetical protein	-0.146098	0.180953
TGGT1_226910	Amylo-alpha-1,6-glucosidase	0.162218	0.14135				TGGT1_218940	hypothetical protein	-0.146072	0.204983
TGGT1_223125	ubiquitin family protein	0.162002	0.186195				TGGT1_286200	hypothetical protein	-0.146046	0.527951
TGGT1_216950	helicase	0.161976	0.324859				TGGT1_294440	NOL1/NOP2/sun family protein	-0.145962	0.353758
TGGT1_408680	hypothetical protein	0.161929	0.312347				TGGT1_287160	internal kinesin motor domain protein	-0.1459	0.150952
TGGT1_261030	pyridine nucleotide-disulfide oxidoreductase domain-containing protein	0.161866	0.324471				TGGT1_247540	ATP-binding cassette G family transporter ABCG107	-0.145885	0.578927
TGGT1_235150	transporter, major facilitator family protein	0.161733	0.114231				TGGT1_238050	nuclease and tudor domain-containing protein	-0.145844	0.179219
TGGT1_313580	cytochrome b5 family heme/steroid binding domain-containing protein	0.161679	0.283833				TGGT1_208910	hypothetical protein	-0.145833	0.399199
TGGT1_236510	hypothetical protein	0.161658	0.177869				TGGT1_263785	phosphatidate cytidylyltransferase	-0.145743	0.312742
TGGT1_286060	tricarboxylate carrier protein	0.161564	0.4988				TGGT1_221400	hypothetical protein	-0.145729	0.351305
TGGT1_201760	hypothetical protein	0.161496	0.319219				TGGT1_258850	hypothetical protein	-0.145591	0.462994
TGGT1_278130	hypothetical protein	0.160916	0.457882				TGGT1_267100	protein phosphatase 2C domain-containing protein	-0.145562	0.235029
TGGT1_213870	UBA/TS-N domain-containing protein	0.160758	0.131525				TGGT1_219590	RuvB family 1 protein	-0.145392	0.169949
TGGT1_217640	hypothetical protein	0.160605	0.379077				TGGT1_293820	calpain family cysteine protease domain-containing protein	-0.145389	0.156867
TGGT1_238230	Ser/Thr phosphatase family protein	0.160549	0.261673				TGGT1_207940	ribosomal protein S9, putative	-0.145286	0.371317
TGGT1_275310	hypothetical protein	0.160393	0.210057				TGGT1_202350	50S ribosomal protein L21, putative	-0.145179	0.222082
TGGT1_249630	glutathione S-transferase, N-terminal domain-containing protein	0.160387	0.304642				TGGT1_210390	WD domain, G-beta repeat-containing protein	-0.145163	0.471349
TGGT1_220920	hypothetical protein	0.160366	0.294799				TGGT1_292140	NIMA-related protein kinase NIMA1	-0.145029	0.169947
TGGT1_258580	rhoptry protein ROP17	0.160308	0.306886				TGGT1_234200	hypothetical protein	-0.144975	0.435066
TGGT1_212970	protein kinase (incomplete catalytic triad)	0.160271	0.290802				TGGT1_314540	hypothetical protein	-0.144848	0.332967
TGGT1_218250	TAP42 family protein	0.160252	0.183333				TGGT1_309380	Nuf2	-0.144834	0.240676
TGGT1_223510	hypothetical protein	0.160235	0.308567				TGGT1_264820	RbAp48	-0.144806	0.313528
TGGT1_254080	metal cation transporter, ZIP family protein	0.160146	0.140252				TGGT1_223480	sushi domain (scr repeat) domain-containing protein	-0.14472	0.53115
TGGT1_262400	lipase	0.159829	0.188275				TGGT1_268390	hypothetical protein	-0.1446	0.637051
TGGT1_204340	hypothetical protein	0.159683	0.187677				TGGT1_307980	GTP-binding protein lepA, putative	-0.144525	0.444778
TGGT1_309770	hypothetical protein	0.159332	0.213614				TGGT1_256830	SacI domain-containing protein	-0.144487	0.208178
TGGT1_283520	hypothetical protein	0.159299	0.159964				TGGT1_228200	vacuolar (h+)-atpase g subunit protein	-0.144383	0.259078
TGGT1_290005	proteasome subunit beta type 1, putative	0.159091	0.181099				TGGT1_223960	ubiquitin interaction motif family protein	-0.144373	0.281666
TGGT1_220630	hypothetical protein	0.158984	0.114296				TGGT1_310280	Phosphoethanolamine-cytidyltransferase	-0.144323	0.217871
TGGT1_243970	hypothetical protein	0.158883	0.360782				TGGT1_260390	hypothetical protein	-0.144196	0.281085
TGGT1_411470	putative transmembrane protein	0.158871	0.192709				TGGT1_217000	hypothetical protein	-0.144064	0.194102
TGGT1_234450	ribosomal protein RPS15A	0.158605	0.22505				TGGT1_225880	UDP-glucose 4-epimerase	-0.143974	0.310326
TGGT1_240590	DNA-directed RNA polymerase II RPB5	0.158552	0.168135				TGGT1_259840	hypothetical protein	-0.143856	0.196932
TGGT1_249180	bifunctional dihydrofolate reductase-thymidylate synthase	0.158494	0.184784				TGGT1_270690	arginyl-tRNA synthetase	-0.143578	0.212066
TGGT1_269417	hypothetical protein	0.158406	0.292337				TGGT1_220530	AP2 domain transcription factor AP2V-1	-0.14309	0.258132
TGGT1_224020	hypothetical protein	0.158375	0.360914				TGGT1_268200	RNA recognition motif-containing protein	-0.143086	0.172935
TGGT1_316260	hypothetical protein	0.158056	0.304977				TGGT1_318190	phosphoglycerate mutase family protein	-0.14308	0.316942
TGGT1_213580	hypothetical protein	0.157914	0.153181				TGGT1_280450	hypothetical protein	-0.14297	0.307808
TGGT1_275680	hypothetical protein	0.157851	0.154289				TGGT1_310720B	hypothetical protein	-0.142899	0.272643
TGGT1_269240	actin-like family protein	0.157647	0.41972				TGGT1_285260	hypothetical protein	-0.142668	0.562176
TGGT1_272520	hypothetical protein	0.157475	0.211779				TGGT1_254603	hypothetical protein	-0.142603	0.338696
TGGT1_248810	nuclear factor NF7	0.157334	0.196081				TGGT1_227930	hypothetical protein	-0.14257	0.159035
TGGT1_244110	nucleosome assembly protein (nap) protein	0.156973	0.120459				TGGT1_244300	hypothetical protein	-0.142525	0.320326
TGGT1_202500	GAPM1a	0.156828	0.26308				TGGT1_294960	hypothetical protein	-0.142473	0.456288
TGGT1_281650	hypothetical protein	0.156243	0.218527				TGGT1_225108	SNF7 family protein	-0.14238	0.312787
TGGT1_278830	glucose-6-phosphate 1-dehydrogenase	0.156036	0.150625				TGGT1_236930	hypothetical protein	-0.142356	0.219752
TGGT1_243465	hypothetical protein	0.155999	0.252996				TGGT1_251730	hypothetical protein	-0.142261	0.311207
TGGT1_254290	hypothetical protein	0.155926	0.242423				TGGT1_305870	DAD family protein	-0.141987	0.52611
TGGT1_242800	ribosome biogenesis protein NSA2, putative	0.155888	0.187711				TGGT1_312260	hypothetical protein	-0.141934	0.255088
TGGT1_238940	GDP mannose 4,6-dehydratase, putative	0.155762	0.31687				TGGT1_253320	hypothetical protein	-0.141743	0.413597
TGGT1_269340	hypothetical protein	0.155702	0.267282				TGGT1_215730	Gas41, putative	-0.141617	0.306841
TGGT1_208750	RWD domain-containing protein	0.155634	0.234662				TGGT1_228730	hypothetical protein	-0.141593	0.226375
TGGT1_299040	phosphatidylinositol n-acetylglucosaminyltransferase	0.155528	0.372116				TGGT1_314790	small nuclear ribonucleoprotein G, putative	-0.141553	0.308204
TGGT1_263040	ribosomal protein RPS16	0.155384	0.149645				TGGT1_216500	tRNA synthetase, putative	-0.141512	0.224282
TGGT1_209720	hypothetical protein	0.155338	0.16862				TGGT1_249550	hypothetical protein	-0.141503	0.212631
TGGT1_220540	hypothetical protein	0.155281	0.606854				TGGT1_270220	hypothetical protein	-0.141386	0.244294
TGGT1_260990	hypothetical protein	0.155278	0.475697				TGGT1_308830	dual specificity protein phosphatase	-0.141383	0.398005
TGGT1_221390	hypothetical protein	0.15499	0.23624				TGGT1_218240	hypothetical protein	-0.141177	0.300105
TGGT1_226980	hypothetical protein	0.154956	0.189452				TGGT1_207980	PIG-P protein	-0.141067	0.4822
TGGT1_286070	hypothetical protein	0.154871	0.556641				TGGT1_284530	hypothetical protein	-0.1407	0.295852
TGGT1_230520	cyclophilin 1, putative	0.154811	0.182852				TGGT1_244880	DNA-directed RNA polymerase I RPA1	-0.140696	0.186323
TGGT1_312420	hypothetical protein	0.154727	0.225979				TGGT1_315860	EF hand domain-containing protein	-0.140556	0.205002
TGGT1_299670	hypothetical protein	0.154412	0.241008				TGGT1_208990	hypothetical protein	-0.140531	0.472998
TGGT1_227440	WD domain, G-beta repeat-containing protein	0.154273	0.309354				TGGT1_313090	hypothetical protein	-0.140403	0.628752
TGGT1_245680	ribosomal protein RPL21	0.154193	0.163185				TGGT1_316730	Sma protein	-0.14034	0.162348
TGGT1_230190	hypothetical protein	0.15419	0.242729				TGGT1_263360	WD domain, G-beta repeat-containing protein	-0.140282	0.228976
TGGT1_289530	ribosomal protein RPL19	0.154167	0.14199				TGGT1_244500	Tubulin-tyrosine ligase family protein	-0.140077	0.311379
TGGT1_251550	acyl-coa-binding protein	0.154151	0.397287				TGGT1_265280	hypothetical protein	-0.139963	0.391516
TGGT1_224830	hypothetical protein	0.153909	0.491457				TGGT1_204270	hypothetical protein	-0.139522	0.328282
TGGT1_253830	hypothetical protein	0.153792	0.440043				TGGT1_258640	adenylate kinase superfamily protein	-0.139461	0.415412
TGGT1_298990	ferredoxin NADP+ oxidoreductase FNR	0.153585	0.249997				TGGT1_260800	hypothetical protein	-0.139241	0.23562
TGGT1_319870	ubiquitin-conjugating enzyme subfamily protein	0.153559	0.265639				TGGT1_205380	fructose-bisphospatase I	-0.139153	0.210527
TGGT1_315500	hypothetical protein	0.153516	0.434595				TGGT1_230050	50S ribosomal protein L3, putative	-0.138983	0.422215
TGGT1_311800	endonuclease/exonuclease/phosphatase family protein	0.153115	0.19391				TGGT1_259130	4-hydroxybenzoate polyprenyl transferase	-0.138963	0.519629
TGGT1_243730	rhoptry protein ROP9	0.153086	0.290451				TGGT1_262060	hypothetical protein	-0.138759	0.303924
TGGT1_315950	zinc finger, C3HC4 type (RING finger) domain-containing protein	0.15278	0.154355				TGGT1_295680	periodic tryptophan protein PWP2, putative	-0.138752	0.314869
TGGT1_232830	vacuolar proton translocating ATPase subunit A, putative	0.152769	0.153172				TGGT1_237410	protein phosphatase 2C domain-containing protein	-0.138633	0.393834
TGGT1_253420	PQ loop repeat-containing protein	0.152386	0.309456				TGGT1_226780	zinc finger, C3HC4 type (RING finger) domain-containing protein	-0.138276	0.331983
TGGT1_408620	hypothetical protein	0.152354	0.511897				TGGT1_262980	hypothetical protein	-0.138256	0.310235
TGGT1_202380	rab GDI alpha, putative	0.152218	0.141913				TGGT1_280518	hypothetical protein	-0.138235	0.192972
TGGT1_203630	ribosomal protein RPL44	0.152082	0.206077				TGGT1_281620	aldo/keto reductase family oxidoreductase	-0.138149	0.348844
TGGT1_312905	hypothetical protein	0.151751	0.136628				TGGT1_264780	UTP-glucose-1-phosphate uridylyltransferase subfamily protein	-0.137935	0.318742
TGGT1_227870	Tim10/DDP family zinc finger superfamily protein	0.151665	0.260141				TGGT1_271010	hypothetical protein	-0.137688	0.638085
TGGT1_305810	hypothetical protein	0.151535	0.289867				TGGT1_305455	hypothetical protein	-0.137582	0.382689
TGGT1_227080	hypothetical protein	0.15132	0.50535				TGGT1_316610	hypothetical protein	-0.137581	0.53569
TGGT1_209900	hypothetical protein	0.151296	0.305676				TGGT1_267580	cyclin2 related protein	-0.13755	0.197453
TGGT1_244530	hypothetical protein	0.151223	0.153244				TGGT1_283810	hypothetical protein	-0.137222	0.361647
TGGT1_289090	hypothetical protein	0.151201	0.662423				TGGT1_252880A	hypothetical protein	-0.137204	0.306146
TGGT1_248480	ribosomal protein RPS9	0.150674	0.1693				TGGT1_305560	Vps51/Vps67 protein	-0.137116	0.214506
TGGT1_291850	ribosomal protein RPS30	0.150506	0.170115				TGGT1_258140	hypothetical protein	-0.137086	0.309622
TGGT1_411170	hypothetical protein	0.1504	0.324167				TGGT1_202980	hypothetical protein	-0.136919	0.273705
TGGT1_235920	dynein, axonemal, heavy chain 2 family protein	0.150227	0.206834				TGGT1_268960	5'-AMP-activated protein kinase subunit beta-1 family protein, putative	-0.136832	0.24504
TGGT1_240640	casein kinase I	0.150188	0.14018				TGGT1_245560	hypothetical protein	-0.136715	0.185205
TGGT1_269920	phosphatidylserine decarboxylase	0.15004	0.148143				TGGT1_254490	Sel1 repeat-containing protein	-0.136534	0.373361
TGGT1_246490	hypothetical protein	0.149797	0.21206				TGGT1_265420	hypothetical protein	-0.136528	0.33509
TGGT1_315510	hypothetical protein	0.149755	0.248752				TGGT1_248530	FATC domain-containing protein	-0.136398	0.380971
TGGT1_312630	anonymous antigen-1, putative	0.149728	0.13884				TGGT1_270640	RNA recognition motif-containing protein	-0.136256	0.296995
TGGT1_207420	hypothetical protein	0.149613	0.248231				TGGT1_215270	hypothetical protein	-0.136096	0.580376
TGGT1_224950	calcium-dependent protein kinase CDPK5	0.149467	0.22888				TGGT1_264840	ATP-dependent DNA helicase, RecQ family protein	-0.13605	0.297209
TGGT1_264468	hypothetical protein	0.149176	0.570688				TGGT1_246050	hypothetical protein	-0.136011	0.371631
TGGT1_293610	dihydroorotase	0.148933	0.48436				TGGT1_264460	DNA-directed RNA polymerase III RPC5	-0.135867	0.320021
TGGT1_301290	hypothetical protein	0.148739	0.278263				TGGT1_250030	hypothetical protein	-0.135764	0.627833
TGGT1_220110	hypothetical protein	0.148676	0.307077				TGGT1_230700	hypothetical protein	-0.135562	0.229559
TGGT1_267060	ribosomal protein RPL14	0.148616	0.172071				TGGT1_240510	hypothetical protein	-0.135226	0.210093
TGGT1_243790	SAG-related sequence SRS33	0.14859	0.323168				TGGT1_267540	AGC kinase	-0.135025	0.522763
TGGT1_268178	hypothetical protein	0.148524	0.254761				TGGT1_203830	FHA domain-containing protein	-0.134941	0.227648
TGGT1_409620	hypothetical protein	0.148247	0.247567				TGGT1_273840	brix domain-containing protein	-0.134883	0.360889
TGGT1_311680	FUN14 family protein	0.148241	0.330084				TGGT1_320300	SWI2/SNF2 Brahma-like putative	-0.134715	0.237093
TGGT1_240300	zinc finger domain, LSD1 subclass domain-containing protein	0.148205	0.444111				TGGT1_410070	hypothetical protein	-0.134687	0.329193
TGGT1_204540	DUF367 domain-containing protein	0.148112	0.308815				TGGT1_235020	COPI protein, putative	-0.134655	0.218418
TGGT1_291080	TATA-box binding protein TBP1	0.148093	0.282946				TGGT1_226800	eukaryotic glutathione synthase, atp binding domain-containing protein	-0.134653	0.328162
TGGT1_255320	mRNA turnover 4 (MRT4) family protein	0.147923	0.424618				TGGT1_221500	dual specificity phosphatase, catalytic domain-containing protein	-0.134516	0.304562
TGGT1_231230	hypothetical protein	0.147716	0.576588				TGGT1_253090	DEAD/DEAH box helicase domain-containing protein	-0.134433	0.386831
TGGT1_306650	hypothetical protein	0.147701	0.208586				TGGT1_309400	RecF/RecN/SMC N terminal domain-containing protein	-0.134097	0.348283
TGGT1_240247	hypothetical protein	0.147423	0.689982				TGGT1_244660	hypothetical protein	-0.133936	0.390064
TGGT1_307610	elongation factor TS, putative	0.147331	0.302984				TGGT1_257120	sugar transporter ST1	-0.133793	0.434695
TGGT1_293050	sybindin family protein	0.147287	0.356408				TGGT1_257640	hypothetical protein	-0.133773	0.474732
TGGT1_245590A	rhomboid protease ROM6	0.147263	0.585548				TGGT1_256840	hypothetical protein	-0.133663	0.23639
TGGT1_248740	hypothetical protein	0.14701	0.225176				TGGT1_292330	hypothetical protein	-0.133593	0.192479
TGGT1_210408	HMG (high mobility group) box domain-containing protein	0.146714	0.259024				TGGT1_252260	hypothetical protein	-0.133463	0.697287
TGGT1_232710	ribosomal protein RPS3A	0.146702	0.19522				TGGT1_207450	DNA segment, Chr 10, Wayne State University 52, expressed family protein	-0.133455	0.296601
TGGT1_233890	hypothetical protein	0.146602	0.270525				TGGT1_227300	hypothetical protein	-0.133416	0.408471
TGGT1_245650	hypothetical protein	0.146513	0.618867				TGGT1_230650	hypothetical protein	-0.133038	0.420555
TGGT1_210230	hypothetical protein	0.146492	0.41593				TGGT1_224670	DnaJ domain-containing protein	-0.133025	0.376822
TGGT1_210730	ATP-dependent hsl protease ATP-binding subunit hslU, putative	0.146264	0.231555				TGGT1_218850	ribosomal protein RPS9	-0.132679	0.443855
TGGT1_216785	hypothetical protein	0.146057	0.553956				TGGT1_273140	radical SAM methylthiotransferase, MiaB/RimO family protein	-0.132608	0.251301
TGGT1_212900	hypothetical protein	0.146042	0.220782				TGGT1_224350B	aminopeptidase N, putative	-0.132606	0.252121
TGGT1_217160	Der1 family protein	0.146017	0.442294				TGGT1_213550	DHHC zinc finger domain-containing protein	-0.132583	0.213441
TGGT1_271170	dolichol kinase	0.145719	0.232298				TGGT1_262510	GTP-binding protein engB, putative	-0.132575	0.365629
TGGT1_271250	hypothetical protein	0.14543	0.331059				TGGT1_204315	hypothetical protein	-0.132438	0.342276
TGGT1_206510	toxolysin TLN4	0.145378	0.238502				TGGT1_248510	hypothetical protein	-0.132427	0.41957
TGGT1_314530	RPAP1 family, C-terminal protein	0.145231	0.484017				TGGT1_316760	hypothetical protein	-0.132371	0.430224
TGGT1_227020	histone deacetylase SIR2	0.145089	0.302317				TGGT1_305030	kinase, pfkB family protein	-0.132285	0.488425
TGGT1_262170	hypothetical protein	0.144999	0.262021				TGGT1_266410	hypothetical protein	-0.132258	0.435911
TGGT1_308020	SAG-related sequence SRS57	0.144966	0.167677				TGGT1_312110	apicoplast-associated thioredoxin family protein Atrx1	-0.132234	0.215231
TGGT1_286810	hypothetical protein	0.14486	0.603516				TGGT1_216980	WDR8 protein isoform 3 family protein	-0.132169	0.51389
TGGT1_258170	hypothetical protein	0.144856	0.181353				TGGT1_214270	translation initiation factor IF-2, putative	-0.132129	0.193037
TGGT1_211060	hypothetical protein	0.144817	0.250323				TGGT1_210300	hypothetical protein	-0.132072	0.216488
TGGT1_226640	zinc binding protein, putative	0.144634	0.392622				TGGT1_215030	hypothetical protein	-0.131845	0.312717
TGGT1_204055	hypothetical protein	0.144293	0.409867				TGGT1_306440	hypothetical protein	-0.131766	0.322352
TGGT1_270070	synaptobrevin family protein	0.144052	0.354634				TGGT1_246610	hypothetical protein	-0.131728	0.476621
TGGT1_321400	microsomal signal peptidase (spc12) domain-containing protein	0.143961	0.252487				TGGT1_286140	hypothetical protein	-0.131686	0.487338
TGGT1_265110	ribosome biogenesis protein, putative	0.1438	0.369032				TGGT1_275490	hypothetical protein	-0.13165	0.214173
TGGT1_410370	putative transmembrane protein	0.143778	0.177676				TGGT1_282190	hydrolase, NUDIX family protein	-0.131379	0.287027
TGGT1_227600	ribosomal protein RPL34	0.14358	0.201217				TGGT1_250790	hypothetical protein	-0.131357	0.280775
TGGT1_278270	nucleolar protein, structural component of H/ACA snoRNPs, putative	0.143506	0.402473				TGGT1_285190	zinc finger, C3HC4 type (RING finger) domain-containing protein	-0.131236	0.302365
TGGT1_243280B	Met-10+ like-protein	0.143481	0.510164				TGGT1_205570	hypothetical protein	-0.13102	0.41363
TGGT1_240630	ULK kinase	0.142824	0.342123				TGGT1_257780	hypothetical protein	-0.130986	0.343215
TGGT1_219100	cyclin-dependent kinase regulatory subunit protein	0.142655	0.214408				TGGT1_243210	DUF862 domain-containing protein	-0.130867	0.308509
TGGT1_204500	hypothetical protein	0.142531	0.498342				TGGT1_280730	cytosolic fe-s cluster assembling factor nbp35, putative	-0.130819	0.42122
TGGT1_205190	hypothetical protein	0.142162	0.238759				TGGT1_203600	hypothetical protein	-0.130773	0.249652
TGGT1_233410	Sof1 family domain-containing protein	0.142118	0.435486				TGGT1_262880	hypothetical protein	-0.130748	0.227829
TGGT1_320410	hypothetical protein	0.141823	0.563256				TGGT1_271110	hypothetical protein	-0.130688	0.501506
TGGT1_293190	endonuclease/exonuclease/phosphatase family protein	0.141542	0.231588				TGGT1_217590	50S ribosomal protein L17, putative	-0.130594	0.425907
TGGT1_297480	hypothetical protein	0.141396	0.379667				TGGT1_234900	PHD-finger domain-containing protein	-0.130387	0.31299
TGGT1_243450	Ras-related protein Rab2BV, putative	0.141391	0.235321				TGGT1_207990	ribosomal RNA large subunit methyltransferase J protein	-0.130334	0.376111
TGGT1_244000	DEAD/DEAH box helicase domain-containing protein	0.141174	0.299072				TGGT1_216730	MCM2/3/5 family protein	-0.130276	0.184928
TGGT1_244240	hypothetical protein	0.141112	0.444945				TGGT1_272400	casein kinase ii regulatory subunit protein	-0.130104	0.261045
TGGT1_300380	endoplasmic reticulum oxidoreductin, putative	0.141102	0.265905				TGGT1_238895	hypothetical protein	-0.1301	0.352029
TGGT1_318610	AP2 domain transcription factor AP2IV-3	0.14108	0.523953				TGGT1_264900	hypothetical protein	-0.130096	0.305921
TGGT1_224340	hypothetical protein	0.141039	0.286797				TGGT1_233820	DNA polymerase epsilon subunit B protein	-0.130076	0.336882
TGGT1_263110	hypothetical protein	0.140991	0.576024				TGGT1_210412	hypothetical protein	-0.130025	0.588358
TGGT1_270310	hypothetical protein	0.140761	0.446194				TGGT1_227275	hypothetical protein	-0.130008	0.583742
TGGT1_244670	hypothetical protein	0.140545	0.2933				TGGT1_283590B	NLI interacting factor family phosphatase	-0.129953	0.628041
TGGT1_267510	hypothetical protein	0.140138	0.260629				TGGT1_201230	kinesin motor domain-containing protein	-0.129487	0.356475
TGGT1_221510	hypothetical protein	0.13989	0.298032				TGGT1_294720	hypothetical protein	-0.129331	0.339803
TGGT1_301180	SAG-related sequence SRS19F	0.139742	0.311685				TGGT1_309160	IgA-specific metalloendopeptidase	-0.129314	0.485341
TGGT1_217540	RNA recognition motif-containing protein	0.139676	0.280286				TGGT1_208842	DEAD/DEAH box helicase domain-containing protein	-0.129304	0.296207
TGGT1_285980A	glucosephosphate-mutase GPM1	0.139449	0.181266				TGGT1_290180	AP2 domain transcription factor AP2IX-6	-0.129253	0.428747
TGGT1_411430	rhoptry protein ROP5	0.13908	0.429414				TGGT1_292000	hypothetical protein	-0.129207	0.44652
TGGT1_205510	nucleolar protein 5, putative	0.139069	0.185273				TGGT1_262100	tetratricopeptide repeat-containing protein	-0.129061	0.22252
TGGT1_276890	hypothetical protein	0.138959	0.212391				TGGT1_309720	hypothetical protein	-0.129058	0.246232
TGGT1_241820	membrane protein, putative	0.138945	0.219422				TGGT1_231220	hypothetical protein	-0.128998	0.503242
TGGT1_255900	Bax inhibitor-1, putative	0.13891	0.204953				TGGT1_216030B	hypothetical protein	-0.128983	0.569329
TGGT1_216080	apical complex lysine methyltransferase	0.138893	0.189855				TGGT1_240380	hypothetical protein	-0.128905	0.35383
TGGT1_254365	phosphatidate cytidylyltransferase	0.138803	0.315655				TGGT1_247470	nucleolar protein, putative	-0.128859	0.272041
TGGT1_249425	hypothetical protein	0.138644	0.259442				TGGT1_315620	vacuolar ATP synthase subunit C, putative	-0.128836	0.263334
TGGT1_286420B	elongation factor 1-alpha (EF-1-ALPHA), putative	0.138626	0.241024				TGGT1_271810	lanp, putative	-0.128724	0.208976
TGGT1_216480	NMD3 family protein	0.138508	0.358574				TGGT1_273870	SWI2/SNF2 ISWI-like (AT hook)	-0.128711	0.188861
TGGT1_242330	ribosomal protein RPS5	0.138498	0.226453				TGGT1_268380	RNA recognition motif-containing protein	-0.128543	0.210796
TGGT1_309790	hypothetical protein	0.138491	0.469901				TGGT1_312065	hypothetical protein	-0.128522	0.215013
TGGT1_249900	adenine nucleotide translocator, putative	0.138326	0.174933				TGGT1_218000	hypothetical protein	-0.128522	0.339185
TGGT1_267000	hypothetical protein	0.13829	0.29408				TGGT1_203980	hypothetical protein	-0.128313	0.269581
TGGT1_256760	pyruvate kinase PyK1	0.138264	0.156401				TGGT1_260670	centrin, putative	-0.128261	0.353614
TGGT1_309940	phospholipase D active site domain-containing protein	0.13825	0.323027				TGGT1_287480	hypothetical protein	-0.128248	0.299443
TGGT1_201710	WD domain, G-beta repeat-containing protein	0.138062	0.413099				TGGT1_254390	CRAL/TRIO domain-containing protein	-0.128248	0.225598
TGGT1_245746A	hypothetical protein	0.137894	0.532519				TGGT1_227140	hypothetical protein	-0.127916	0.496928
TGGT1_265340	hypothetical protein	0.137784	0.543133				TGGT1_319300	hypothetical protein	-0.127689	0.23221
TGGT1_248960	methyltransferase domain-containing protein	0.137637	0.309099				TGGT1_262740	hypothetical protein	-0.127412	0.480903
TGGT1_257050	3-methyl-2-oxobutanoate hydroxymethyltransferase	0.137582	0.293971				TGGT1_268900	dense granular protein GRA10	-0.127384	0.31089
TGGT1_276200	hypothetical protein	0.137462	0.531107				TGGT1_271920	hypothetical protein	-0.127215	0.320488
TGGT1_252200	cell cycle regulator with zn-finger domain-containing protein	0.137413	0.34851				TGGT1_298050	hypothetical protein	-0.127182	0.426751
TGGT1_297870	hypothetical protein	0.137181	0.247113				TGGT1_249880	hypothetical protein	-0.127116	0.402723
TGGT1_235970	eukaryotic initiation factor-2 gamma, putative	0.137137	0.190179				TGGT1_256980	glycerol-3-phosphate-acyltransferase	-0.127049	0.302455
TGGT1_259550	dihydropteroate synthase	0.13713	0.18694				TGGT1_245740	hypothetical protein	-0.127042	0.489909
TGGT1_260820	IMC sub-compartment protein ISP1	0.137068	0.393154				TGGT1_242890	hypothetical protein	-0.126768	0.224434
TGGT1_256020	EFHC1, putative	0.137047	0.544901				TGGT1_230860	hypothetical protein	-0.126677	0.252364
TGGT1_226920A	hypothetical protein	0.13692	0.41519				TGGT1_261380	ribosomal protein S8, putative	-0.126666	0.514826
TGGT1_235690	hypothetical protein	0.1369	0.292325				TGGT1_213710	WD domain, G-beta repeat-containing protein	-0.126464	0.306733
TGGT1_208830	hypothetical protein	0.136747	0.234535				TGGT1_278040	G-patch domain-containing protein	-0.126351	0.383776
TGGT1_270380	ribosomal protein RPS13	0.136731	0.217144				TGGT1_255180	ubiquitin carboxyl-terminal hydrolase	-0.126218	0.290958
TGGT1_216910	hypothetical protein	0.136636	0.32394				TGGT1_237260	Coiled-coil domain containing 124 family protein	-0.126101	0.323928
TGGT1_246460	hypothetical protein	0.136577	0.322433				TGGT1_258060	myosin heavy chain, putative	-0.126034	0.262913
TGGT1_307810	hypothetical protein	0.136517	0.271092				TGGT1_214560	hypothetical protein	-0.125449	0.241915
TGGT1_275840	protein phosphatase 2C domain-containing protein	0.136407	0.370258				TGGT1_215950	hypothetical protein	-0.125362	0.288585
TGGT1_249300	hypothetical protein	0.136367	0.258304				TGGT1_295380	hypothetical protein	-0.125112	0.324422
TGGT1_254610	Tim10/DDP family zinc finger superfamily protein	0.136324	0.338243				TGGT1_275410	Proteasome/cyclosome repeat-containing protein	-0.125108	0.336004
TGGT1_293900	sporozoite protein with an altered thrombospondin repeat SPATR	0.13617	0.208769				TGGT1_229180	HEAT repeat-containing protein	-0.125037	0.264473
TGGT1_222360	hypothetical protein	0.13598	0.26668				TGGT1_254820	hypothetical protein	-0.124968	0.219512
TGGT1_255210	ATPase, AAA family protein	0.135458	0.259549				TGGT1_268280	'chromo' (CHRromatin Organization MOdifier) domain-containing protein	-0.124463	0.238694
TGGT1_286420A	elongation factor 1-alpha (EF-1-ALPHA), putative	0.135187	0.222317				TGGT1_232120	hypothetical protein	-0.124404	0.229042
TGGT1_251780	heat shock protein	0.135136	0.183111				TGGT1_298600	leucine zipper-like transcriptional regulator	-0.124388	0.269107
TGGT1_226420	peptidase family M3 protein	0.135131	0.40958				TGGT1_305010	pre-mRNA branch site protein p14, putative	-0.124381	0.401895
TGGT1_319500	hypothetical protein	0.135076	0.289023				TGGT1_246800	acylaminoacyl-peptidase, putative	-0.124376	0.327877
TGGT1_213800	protein phosphatase 2b regulatory subunit, putative	0.134807	0.203631				TGGT1_305750	nucleolar gtp-binding protein 2, putative	-0.124375	0.293886
TGGT1_235620	deoxyhypusine synthase	0.134786	0.322837				TGGT1_263595	RNA-binding protein	-0.124341	0.537039
TGGT1_294800B	elongation factor 1-alpha (EF-1-ALPHA), putative	0.134778	0.225607				TGGT1_308060	hypothetical protein	-0.124235	0.316654
TGGT1_278700	hypothetical protein	0.13477	0.341065				TGGT1_255700	hypothetical protein	-0.124218	0.270942
TGGT1_274060	2-oxoglutarate/malate translocase OMT	0.134691	0.203037				TGGT1_281980	phosphatidate cytidylyltransferase	-0.124152	0.259251
TGGT1_362210	hypothetical protein	0.134604	0.571556				TGGT1_233470	hypothetical protein	-0.12402	0.307265
TGGT1_310450	myosin heavy chain, putative	0.134505	0.294533				TGGT1_285480	hypothetical protein	-0.123946	0.244565
TGGT1_211660	hypothetical protein	0.134429	0.68346				TGGT1_311765	hypothetical protein	-0.12387	0.317113
TGGT1_411640	hypothetical protein	0.134201	0.432951				TGGT1_203840	DEAD/DEAH box helicase domain-containing protein	-0.123785	0.356448
TGGT1_264175	hypothetical protein	0.134162	0.59581				TGGT1_227830	mitochondrial inner membrane translocase TIM44, putative	-0.123732	0.364394
TGGT1_310960	vacuolar atp synthase subunit f, putative	0.134093	0.302971				TGGT1_290650	hypothetical protein	-0.123692	0.348745
TGGT1_216970	coronin, putative	0.133942	0.224757				TGGT1_291320	hypothetical protein	-0.123449	0.486268
TGGT1_200330	hypothetical protein	0.133864	0.233007				TGGT1_259610	hypothetical protein	-0.123242	0.630376
TGGT1_210420	hypothetical protein	0.13363	0.344978				TGGT1_257595	hypothetical protein	-0.123121	0.296627
TGGT1_294670	translation initiation factor 3 subunit	0.133618	0.243516				TGGT1_239885	hypothetical protein	-0.123063	0.335157
TGGT1_270010	hypothetical protein	0.133615	0.273901				TGGT1_315810	tRNA nucleotidyltransferase/poly(A) polymerase family protein	-0.122941	0.25511
TGGT1_210690	ribosomal protein RPS6	0.133526	0.22455				TGGT1_288280	hypothetical protein	-0.12293	0.449728
TGGT1_213970	ribosomal RNA small subunit methyltransferase B, putative	0.133462	0.320093				TGGT1_286620	S1 RNA binding domain-containing protein	-0.12291	0.290023
TGGT1_248280	hypothetical protein	0.133438	0.462427				TGGT1_209540	hypothetical protein	-0.122856	0.569245
TGGT1_306930	proteasome subunit beta type 7 precursor, putative	0.133353	0.221487				TGGT1_209270	hypothetical protein	-0.122784	0.381882
TGGT1_292310	RNA polymerase Rpb7, N-terminal domain-containing protein	0.133082	0.701831				TGGT1_275330	ribosomal protein RPL29	-0.122697	0.398051
TGGT1_230910	hypothetical protein	0.13306	0.447069				TGGT1_229470	hypothetical protein	-0.122642	0.361796
TGGT1_295125	rhoptry protein ROP4	0.132774	0.285074				TGGT1_209010	elongation factor TS protein	-0.122613	0.360336
TGGT1_211460	hypothetical protein	0.132712	0.210143				TGGT1_226890	hypothetical protein	-0.122493	0.314087
TGGT1_295460	Got1 family protein	0.132608	0.556097				TGGT1_273730	phospholipase, patatin family protein	-0.122316	0.401664
TGGT1_201520	protein phosphatase 2C domain-containing protein	0.132586	0.412365				TGGT1_202800	cytochrome c oxidase assembly protein COX11 protein, putative	-0.12228	0.476023
TGGT1_262690	ribosomal protein RPL27	0.132557	0.252484				TGGT1_207070	glycosyl transferase, putative	-0.122214	0.613607
TGGT1_275750	small nuclear ribonucleoprotein E, putative	0.132545	0.311656				TGGT1_223600	hypothetical protein	-0.122212	0.369917
TGGT1_230380	protein translocation complex, SEC61 gamma subunit	0.132476	0.403371				TGGT1_265270	hypothetical protein	-0.12221	0.403033
TGGT1_224530	alveolin domain containing intermediate filament IMC5	0.132381	0.234333				TGGT1_288460	hypothetical protein	-0.121961	0.226069
TGGT1_299980	hypothetical protein	0.1322	0.251721				TGGT1_305200	tetratricopeptide repeat-containing protein	-0.121913	0.32607
TGGT1_290240	hypothetical protein	0.132137	0.279802				TGGT1_231980	hypothetical protein	-0.12176	0.427052
TGGT1_283790	protein kinase, putative	0.131926	0.211746				TGGT1_243990	Dullard family phosphatase domain-containing protein	-0.121625	0.458269
TGGT1_262010	calmodulin CAM2	0.131763	0.376457				TGGT1_203362	hypothetical protein	-0.121538	0.550401
TGGT1_224230	AP2 domain transcription factor AP2X-3	0.131697	0.487636				TGGT1_250060	DNA-directed RNA polymerase I RPA12	-0.121521	0.576653
TGGT1_321500	RNA recognition motif-containing protein	0.131631	0.203341				TGGT1_218390	hypothetical protein	-0.121494	0.584089
TGGT1_281460	hypothetical protein	0.131583	0.520394				TGGT1_238040A	protein disulfide-isomerase domain-containing protein	-0.121422	0.357039
TGGT1_304770	ubiquitin-conjugating enzyme subfamily protein	0.131432	0.285392				TGGT1_284170	DHHC zinc finger domain-containing protein	-0.121278	0.350248
TGGT1_230870	hypothetical protein	0.131256	0.451723				TGGT1_225340	hypothetical protein	-0.121205	0.301251
TGGT1_234950	protein kinase (incomplete catalytic triad)	0.131224	0.40445				TGGT1_311180	hypothetical protein	-0.121107	0.311801
TGGT1_310100	mannosyltransferase (pig-m) protein	0.131202	0.431917				TGGT1_261990	zinc finger, C3HC4 type (RING finger) domain-containing protein	-0.120739	0.262703
TGGT1_219280	actin like protein ALP1	0.131184	0.220301				TGGT1_257490	prefoldin subunit superfamily protein	-0.120654	0.309016
TGGT1_257430	hypothetical protein	0.131007	0.489128				TGGT1_270810	hypothetical protein	-0.12059	0.420259
TGGT1_314810	ribosomal protein RPL7	0.130964	0.243942				TGGT1_207760	DnaJ C terminal region domain-containing protein	-0.1205	0.383677
TGGT1_232740	hipothetical protein	0.130741	0.339447				TGGT1_232510	hypothetical protein	-0.120434	0.27807
TGGT1_308040	ZPR1 zinc finger domain-containing protein	0.130644	0.358224				TGGT1_314955	DNA ligase (NAD+), putative	-0.120321	0.511192
TGGT1_320610	hypothetical protein	0.130435	0.527548				TGGT1_246520	hypothetical protein	-0.120254	0.351405
TGGT1_289670	DNA repair metallo-beta-lactamase	0.130406	0.431076				TGGT1_281430	protein kinase, putative	-0.120245	0.518636
TGGT1_218800	hypothetical protein	0.130247	0.406856				TGGT1_309410	AP2 domain transcription factor AP2XI-1	-0.119968	0.397349
TGGT1_228490	hypothetical protein	0.129977	0.248901				TGGT1_215620	hypothetical protein	-0.119852	0.499417
TGGT1_319370	hypothetical protein	0.129938	0.29171				TGGT1_223760	hypothetical protein	-0.119746	0.392563
TGGT1_288500	FAD Malate-dehydrogenase (MDH-FAD)	0.129934	0.217603				TGGT1_258000	hypothetical protein	-0.119593	0.515314
TGGT1_288910	DUF866 domain-containing protein	0.129642	0.416092				TGGT1_310610	hypothetical protein	-0.119591	0.282896
TGGT1_249250	ribosomal protein RPL35A	0.129625	0.220892				TGGT1_258080	hypothetical protein	-0.119522	0.290339
TGGT1_253950	protein fam50a, putative	0.129579	0.359601				TGGT1_235490	hypothetical protein	-0.119405	0.330396
TGGT1_289740	hypothetical protein	0.129548	0.637374				TGGT1_215710	hypothetical protein	-0.119342	0.342431
TGGT1_228770	hypothetical protein	0.129531	0.264164				TGGT1_286030	hypothetical protein	-0.119215	0.322367
TGGT1_322000	myosin-light-chain kinase	0.129482	0.417999				TGGT1_297340	hypothetical protein	-0.119154	0.243799
TGGT1_293670	transcription elongation factor A TFIIS	0.12921	0.214105				TGGT1_260630	DnaJ family Sec63 protein	-0.118891	0.279571
TGGT1_266090	hypothetical protein	0.129053	0.304738				TGGT1_283760	hypothetical protein	-0.118852	0.400462
TGGT1_249400	hypothetical protein	0.128937	0.553266				TGGT1_232310	endonuclease/exonuclease/phosphatase family protein	-0.118851	0.352325
TGGT1_233340	hypothetical protein	0.128784	0.255459				TGGT1_202540	3'5'-cyclic nucleotide phosphodiesterase domain-containing protein	-0.118823	0.243569
TGGT1_273100	3'-5' exonuclease domain-containing protein	0.128543	0.560158				TGGT1_273390	mitochondrial carrier superfamily protein	-0.118652	0.614809
TGGT1_298840	hypothetical protein	0.128425	0.471416				TGGT1_238930	hypothetical protein	-0.11861	0.543225
TGGT1_259700	hypothetical protein	0.128177	0.495376				TGGT1_313130	hypothetical protein	-0.118592	0.428002
TGGT1_284560	ribosomal protein RPL9	0.12808	0.268194				TGGT1_318430	malate dehydrogenase MDH	-0.11836	0.417821
TGGT1_213520	peptidase M20D, amidohydrolase	0.12778	0.360858				TGGT1_270890	hypothetical protein	-0.118167	0.400114
TGGT1_214320	facilitative glucose transporter GT1	0.127668	0.390938				TGGT1_220910	HEAT repeat-containing protein	-0.118112	0.259314
TGGT1_251520	hypothetical protein	0.127629	0.453132				TGGT1_261370	hypothetical protein	-0.117994	0.265056
TGGT1_320120	diadenosine tetraphosphatase family protein	0.127627	0.462243				TGGT1_259250	ATP-dependent DNA helicase, RecQ family protein	-0.117988	0.432813
TGGT1_320030	hypothetical protein	0.127538	0.309915				TGGT1_244010	hypothetical protein	-0.117912	0.332062
TGGT1_263690	hypothetical protein	0.127119	0.587096				TGGT1_234300	hypothetical protein	-0.117857	0.286731
TGGT1_214880	hypothetical protein	0.12698	0.203252				TGGT1_228030	hypothetical protein	-0.117682	0.449956
TGGT1_295105	rhoptry protein, putative	0.126891	0.483163				TGGT1_264450	DNA topoisomerase III beta-1, putative	-0.117628	0.476754
TGGT1_273490	glutamine synthetase, type I, putative	0.126825	0.236597				TGGT1_292080	leucyl-tRNA synthetase	-0.117602	0.229933
TGGT1_215380	hypothetical protein	0.126763	0.443361				TGGT1_263323	tetratricopeptide repeat protein 11, putative	-0.117574	0.535722
TGGT1_260500	COPI associated protein, putative	0.126757	0.323796				TGGT1_283860	leucine rich repeat-containing protein	-0.117436	0.433169
TGGT1_236040	fructose-1,6-bisphosphate aldolase	0.126692	0.19584				TGGT1_237840	hypothetical protein	-0.117374	0.47928
TGGT1_249860	hypothetical protein	0.12662	0.253632				TGGT1_312230	DNA topoisomerase 2, putative	-0.117352	0.255903
TGGT1_237180	hypothetical protein	0.126604	0.415809				TGGT1_316180	hypothetical protein	-0.117297	0.423612
TGGT1_208590	vacuolar ATP synthase subunit 54kD, putative	0.126408	0.239071				TGGT1_259050	hypothetical protein	-0.117238	0.514672
TGGT1_220490	pre-rRNA-processing protein PNO1, putative	0.126157	0.612421				TGGT1_309570	DEAD/DEAH box helicase domain-containing protein	-0.117192	0.47921
TGGT1_258730	hypothetical protein	0.125984	0.457976				TGGT1_214820	G-patch domain-containing protein	-0.117185	0.382104
TGGT1_359210	hypothetical protein	0.125975	0.619564				TGGT1_246978	hypothetical protein	-0.117061	0.381594
TGGT1_257990	heat shock protein 101, putative	0.125881	0.222837				TGGT1_214620	hypoxia- inducible factor prolyl hydroxylase (phd2), putative	-0.117057	0.357219
TGGT1_267680	microneme protein MIC12	0.125697	0.266922				TGGT1_233500	triose-phosphate isomerase TPI-II	-0.116987	0.2826
TGGT1_288510	ubiquitin carboxyl-terminal hydrolase	0.125677	0.50786				TGGT1_290270	SPRY domain-containing protein	-0.116958	0.503102
TGGT1_225730	membrane protein, putative	0.125665	0.268471				TGGT1_253960	oxidoreductase, short chain dehydrogenase/reductase family protein	-0.116948	0.577715
TGGT1_244280	hypothetical protein	0.125651	0.393997				TGGT1_239810	hypothetical protein	-0.116918	0.397748
TGGT1_224980	hypothetical protein	0.125525	0.305344				TGGT1_288860	RuvB family 2 protein	-0.116897	0.403616
TGGT1_216490	hypothetical protein	0.12513	0.590836				TGGT1_224320	hypothetical protein	-0.116893	0.493951
TGGT1_289970	hypothetical protein	0.125066	0.346722				TGGT1_320680	AP2 domain transcription factor AP2IV-2	-0.116791	0.529959
TGGT1_245630	hypothetical protein	0.124973	0.583224				TGGT1_316700	uridine kinase	-0.116778	0.561271
TGGT1_297060	phosphoglycerate mutase PGMII	0.12486	0.218364				TGGT1_248520	hypothetical protein	-0.116738	0.413342
TGGT1_273595	hypothetical protein	0.124748	0.274692				TGGT1_258990	bromodomain-containing protein	-0.11629	0.361354
TGGT1_228000	splicing factor 3A subunit 2, putative	0.124687	0.353825				TGGT1_255930	hypothetical protein	-0.116288	0.386683
TGGT1_297070	hypothetical protein	0.124655	0.420728				TGGT1_305270	hypothetical protein	-0.116025	0.417966
TGGT1_272270	radical SAM domain-containing protein	0.123941	0.446747				TGGT1_233550B	polyketide cyclase/dehydrase	-0.116025	0.471437
TGGT1_293480	MoeA N-terminal region (domain I and II) domain-containing protein	0.123928	0.2377				TGGT1_204350	hypothetical protein	-0.11599	0.431352
TGGT1_224235	translation initiation factor IF-3 protein	0.123777	0.422906				TGGT1_265440	hypothetical protein	-0.115975	0.360892
TGGT1_310870	integral membrane protein, putative	0.123747	0.403334				TGGT1_219290	F-actin-capping protein subunit beta, putative	-0.115913	0.495536
TGGT1_249390	glutamate/leucine/phenylalanine/valine dehydrogenase family protein	0.123545	0.232389				TGGT1_215070	ferodoxin FD	-0.115879	0.409926
TGGT1_218780	phosphoserine aminotransferase, putative	0.123235	0.379952				TGGT1_252310	hypothetical protein	-0.115801	0.443696
TGGT1_281545	eukaryotic initiation factor 3, gamma subunit protein	0.123047	0.567409				TGGT1_207720	hypothetical protein	-0.115797	0.311237
TGGT1_268910	signal peptidase I protein	0.122759	0.566578				TGGT1_318170	hypothetical protein	-0.115759	0.423493
TGGT1_219630	flavodoxin domain-containing protein	0.122633	0.263277				TGGT1_254960	hypothetical protein	-0.115748	0.825148
TGGT1_291640	aspartate carbamoyltransferase	0.122625	0.346019				TGGT1_218830	hypothetical protein	-0.115687	0.369371
TGGT1_309610	hypothetical protein	0.122503	0.658412				TGGT1_313830	AARP2CN (NUC121) domain-containing protein	-0.115596	0.295596
TGGT1_248400	glyoxalase I, putative	0.122429	0.344812				TGGT1_294930	leucine rich repeat-containing protein	-0.115553	0.472577
TGGT1_285470	patched family protein	0.122333	0.315443				TGGT1_254530	hypothetical protein	-0.115381	0.541979
TGGT1_270140	splicing factor DIM1, putative	0.122329	0.363397				TGGT1_306020	hypothetical protein	-0.115346	0.313303
TGGT1_288600	WD domain, G-beta repeat-containing protein	0.122274	0.343663				TGGT1_312370	RNA pseudouridine synthase superfamily protein	-0.115105	0.47378
TGGT1_261600	creatinase domain-containing protein	0.121934	0.272761				TGGT1_222090	hypothetical protein	-0.114949	0.524411
TGGT1_293340	ran binding family protein 1, putative	0.121873	0.246774				TGGT1_253930	GCC2 and GCC3 domain-containing protein	-0.114904	0.456585
TGGT1_229140	MaoC family domain-containing protein	0.121847	0.387966				TGGT1_278020	hypothetical protein	-0.114796	0.414306
TGGT1_217470	hypothetical protein	0.12184	0.581716				TGGT1_203020	ribosome biogenesis GTPase Der protein	-0.114775	0.460186
TGGT1_217600	calcium-dependent protein kinase CDPK9	0.121675	0.286831				TGGT1_229200	hypothetical protein	-0.114624	0.451377
TGGT1_283590A	NLI interacting factor family phosphatase	0.121649	0.430603				TGGT1_313900	non-specific serine/threonine protein kinase	-0.114522	0.310658
TGGT1_251790	hypothetical protein	0.121439	0.40235				TGGT1_312860	hypothetical protein	-0.114361	0.494984
TGGT1_269060	hypothetical protein	0.12142	0.450477				TGGT1_243340	atypical MEK-related kinase (incomplete catalytic triad)	-0.114244	0.453225
TGGT1_209020	hypothetical protein	0.121336	0.520928				TGGT1_257800	polynucleotide adenylyltransferase	-0.114204	0.443137
TGGT1_247780	hypothetical protein	0.120553	0.379502				TGGT1_285268	DnaJ domain-containing protein	-0.114133	0.462903
TGGT1_229640	hypothetical protein	0.120529	0.344599				TGGT1_232020	hypothetical protein	-0.113985	0.410558
TGGT1_265080	Tubulin-tyrosine ligase family protein	0.120357	0.377367				TGGT1_201790	FHA domain-containing protein	-0.113907	0.38065
TGGT1_224860	exosome component 2, putative	0.120256	0.497784				TGGT1_214130	hypothetical protein	-0.113864	0.420178
TGGT1_239100	ribosomal protein RPS7	0.120255	0.287747				TGGT1_217915	hypothetical protein	-0.113853	0.723062
TGGT1_254620	ribosomal protein RPL39	0.120249	0.297155				TGGT1_222050	hypothetical protein	-0.113842	0.349717
TGGT1_271970	glideosome-associated protein with multiple-membrane spans GAPM3	0.120148	0.306464				TGGT1_201670	DnaJ domain-containing protein	-0.113716	0.495144
TGGT1_226460	hypothetical protein	0.120145	0.636339				TGGT1_228230	hypothetical protein	-0.113694	0.342584
TGGT1_238010	ribosomal protein RPL23A	0.120059	0.286402				TGGT1_237100	RAP domain-containing protein	-0.113681	0.396925
TGGT1_242660	vacuolar sorting protein 35, putative	0.119994	0.293796				TGGT1_232970	hypothetical protein	-0.113594	0.416981
TGGT1_279360	hypothetical protein	0.119538	0.23614				TGGT1_266110	DEAD/DEAH box helicase domain-containing protein	-0.113539	0.464389
TGGT1_237190	hypothetical protein	0.119167	0.583493				TGGT1_226940	ubiquitin carboxyl-terminal hydrolase	-0.113357	0.352691
TGGT1_214210	rRNA pseudouridine synthase	0.119163	0.326461				TGGT1_320010	hypothetical protein	-0.113345	0.354919
TGGT1_278940	HECT-domain (ubiquitin-transferase) domain-containing protein	0.119097	0.55631				TGGT1_297530	DNA-directed RNA polymerase I RPA2	-0.113024	0.431128
TGGT1_267090	hypothetical protein	0.118977	0.487395				TGGT1_313418	hypothetical protein	-0.112974	0.575489
TGGT1_275650	hypothetical protein	0.118962	0.413722				TGGT1_267720	transporter, cation channel family protein	-0.112909	0.340568
TGGT1_225050	adenosylhomocysteinase, putative	0.118934	0.266352				TGGT1_298030	Ubiquinol-cytochrome c chaperone, putative	-0.112899	0.517433
TGGT1_266360	hypothetical protein	0.1189	0.621134				TGGT1_312140	hypothetical protein	-0.112685	0.312287
TGGT1_209800	formate/nitrite transporter protein	0.118701	0.326499				TGGT1_274090	hypothetical protein	-0.112673	0.791236
TGGT1_222210	SPFH domain / Band 7 family protein	0.11851	0.386959				TGGT1_299150	AP2 domain transcription factor AP2III-3	-0.112597	0.450157
TGGT1_410160	hypothetical protein	0.11846	0.65659				TGGT1_281510	ribonuclease H1 large subunit, putative	-0.112484	0.389674
TGGT1_247570	hypothetical protein	0.118395	0.693935				TGGT1_253440	cell-cycle-associated protein kinase SRPK, putative	-0.112399	0.264775
TGGT1_204020	ribosomal protein RPL8	0.11832	0.27519				TGGT1_247370	hypothetical protein	-0.112309	0.397955
TGGT1_315770	cytochrome p450 superfamily protein	0.118289	0.491074				TGGT1_242320	B-box zinc finger domain-containing protein	-0.112204	0.444333
TGGT1_249535	hypothetical protein	0.118271	0.616779				TGGT1_305340	corepressor complex CRC230	-0.112135	0.279621
TGGT1_219430	tRNA ligase class II core domain (G, H, P, S and T) domain-containing protein	0.118173	0.459874				TGGT1_247250	RbAp46	-0.112074	0.381891
TGGT1_309200	zinc finger (CCCH type) motif-containing protein	0.118131	0.429182				TGGT1_265830	phosphodiesterase/alkaline phosphatase D family protein	-0.112072	0.461279
TGGT1_253350	hypothetical protein	0.118053	0.571546				TGGT1_211480	GTP-binding protein engA, putative	-0.111938	0.391303
TGGT1_269320	hypothetical protein	0.117901	0.481963				TGGT1_224270	hypothetical protein	-0.111795	0.354101
TGGT1_261460	transcriptional elongation factor FACT80	0.117752	0.25413				TGGT1_257500	hypothetical protein	-0.111721	0.474065
TGGT1_205490	integral membrane protein, putative	0.117428	0.282514				TGGT1_314515	hypothetical protein	-0.111562	0.566953
TGGT1_268950	hypothetical protein	0.117409	0.301782				TGGT1_263200	hypothetical protein	-0.111521	0.414099
TGGT1_230820	hypothetical protein	0.117348	0.309872				TGGT1_247648	Sybindin family protein	-0.111357	0.608547
TGGT1_297520	proteophosphoglycan PPG1	0.1172	0.288742				TGGT1_283720	phosphotyrosyl phosphate activator (ptpa) protein	-0.11123	0.466534
TGGT1_218230	histone lysine methyltransferase, SET, putative	0.117087	0.374696				TGGT1_268770	dual specificity phosphatase, catalytic domain-containing protein	-0.110776	0.471079
TGGT1_207770	PCI domain-containing protein	0.117069	0.31427				TGGT1_213670	hypothetical protein	-0.110744	0.29116
TGGT1_268730	glutaredoxin-related protein	0.117064	0.449914				TGGT1_209090	proteasome maturation factor ump1 protein	-0.110636	0.352411
TGGT1_200385	Myb family DNA-binding domain-containing protein	0.117062	0.279892				TGGT1_227260	RIO1 family protein	-0.110596	0.668196
TGGT1_313310	DnaJ domain-containing protein	0.117012	0.380236				TGGT1_305310	ERCC4 domain-containing protein	-0.110491	0.354719
TGGT1_242770	hypothetical protein	0.116865	0.758381				TGGT1_306890	hypothetical protein	-0.110385	0.292522
TGGT1_248870	SNARE associated Golgi protein	0.116834	0.428135				TGGT1_220370	hypothetical protein	-0.110348	0.385552
TGGT1_305120	transporter, solute:sodium symporter (SSS) family protein	0.116619	0.440481				TGGT1_305480	elongator complex protein ELP3	-0.110332	0.579337
TGGT1_270920	rhoptry kinase family protein ROP32	0.116612	0.405446				TGGT1_306260	hypothetical protein	-0.1103	0.296226
TGGT1_308590	Mov34/MPN/PAD-1 family protein	0.116603	0.393912				TGGT1_313100	signal recognition particle SRP54 protein	-0.11026	0.308968
TGGT1_215940	Acetyl-coenzyme A transporter, putative	0.116596	0.434127				TGGT1_228390	hypothetical protein	-0.110243	0.376193
TGGT1_215430	hypothetical protein	0.116463	0.270083				TGGT1_246060	DNA-dependent RNA polymerase	-0.110062	0.373376
TGGT1_269260	hypothetical protein	0.116439	0.353974				TGGT1_210270	hypothetical protein	-0.110031	0.293923
TGGT1_261022	dynein heavy chain family protein	0.116437	0.305212				TGGT1_206450	autophagy-related cysteine peptidase atg4, putative	-0.109992	0.293278
TGGT1_252295	hypothetical protein	0.116417	0.310882				TGGT1_247240	ubiquitin carboxyl-terminal hydrolase, family 1 protein	-0.109979	0.409514
TGGT1_239620	5'-nucleotidase, C-terminal domain-containing protein	0.116303	0.559976				TGGT1_243265	protamine P1 protein	-0.109976	0.410972
TGGT1_225240	50S ribosomal protein L13, putative	0.116244	0.412469				TGGT1_269190	glyceraldehyde-3-phosphate dehydrogenase GAPDH2	-0.10994	0.248189
TGGT1_218550	PIK3R4 kinase-related protein	0.116116	0.254705				TGGT1_267775	hypothetical protein	-0.109903	0.501833
TGGT1_273930	DNA topoisomerase domain-containing protein	0.115999	0.326299				TGGT1_220300	ribosomal protein L15 protein	-0.109815	0.372862
TGGT1_313150	DUF89/Fructose bisphosphatase	0.11586	0.415397				TGGT1_270710	WW domain binding protein 11	-0.109504	0.404184
TGGT1_267290	hypothetical protein	0.115774	0.483729				TGGT1_286190	hypothetical protein	-0.10941	0.432901
TGGT1_248660	hypothetical protein	0.115764	0.647237				TGGT1_218880	SF-assemblin, putative	-0.109261	0.453678
TGGT1_240250	macro domain-containing protein	0.115749	0.305091				TGGT1_263980	pentatricopeptide repeat domain-containing protein	-0.109121	0.329413
TGGT1_202910	zinc carboxypeptidase superfamily protein	0.115724	0.682791				TGGT1_311400	WD domain, G-beta repeat-containing protein	-0.109007	0.321397
TGGT1_315250	GAMM1 protein, putative	0.115305	0.402451				TGGT1_293000	3'5'-cyclic nucleotide phosphodiesterase domain-containing protein	-0.108986	0.360984
TGGT1_281950	membrane protein, putative	0.115258	0.485133				TGGT1_262120	IQ calmodulin-binding motif domain-containing protein	-0.108658	0.319392
TGGT1_310660	Dullard family phosphatase domain-containing protein	0.115255	0.48435				TGGT1_306460	bromodomain-containing protein	-0.108642	0.372887
TGGT1_229250A	ribosomal protein RPL28	0.115219	0.309928				TGGT1_305240	XPA binding protein 2 family protein	-0.108627	0.310306
TGGT1_226080A	polyA polymerase	0.115137	0.596955				TGGT1_229190	hypothetical protein	-0.108403	0.464356
TGGT1_319312	hypothetical protein	0.115115	0.671326				TGGT1_261670	ribonuclease H1/H2 small subunit protein	-0.108395	0.387438
TGGT1_304740	rhoptry kinase family protein ROP35	0.115048	0.40933				TGGT1_207960	hypothetical protein	-0.108263	0.411907
TGGT1_283890	histone lysine demethylase JMJD6b	0.114831	0.572522				TGGT1_263510	Spc97 / Spc98 family protein	-0.108147	0.329902
TGGT1_297270	hypothetical protein	0.114762	0.52956				TGGT1_244160	transcription initiation factor TFIID complex subunit TAF12	-0.10807	0.475509
TGGT1_209680	hypothetical protein	0.114761	0.438022				TGGT1_212725	hypothetical protein	-0.108016	0.602264
TGGT1_288840	hypothetical protein	0.114627	0.295356				TGGT1_257550	hypothetical protein	-0.107901	0.405066
TGGT1_253300	hypothetical protein	0.11461	0.602561				TGGT1_304990	guanylate-binding protein, N-terminal domain-containing protein	-0.107867	0.345603
TGGT1_286680	hypothetical protein	0.114508	0.405542				TGGT1_270750	hypothetical protein	-0.107558	0.358912
TGGT1_226410	EF-1 guanine nucleotide exchange domain-containing protein	0.114313	0.318144				TGGT1_220850	hypothetical protein	-0.10752	0.448194
TGGT1_243750	tetratricopeptide repeat-containing protein	0.114091	0.515535				TGGT1_271760	seryl-tRNA synthetase (SerRS2)	-0.107392	0.397374
TGGT1_230210	alveolin domain containing intermediate filament IMC10	0.113912	0.272431				TGGT1_294760	hypothetical protein	-0.107254	0.611608
TGGT1_257020	hypothetical protein	0.113905	0.423851				TGGT1_262110	hypothetical protein	-0.10719	0.700783
TGGT1_203930	hypothetical protein	0.113837	0.336118				TGGT1_239930	beta-catenin family protein 1, putative	-0.10719	0.543154
TGGT1_259520	hypothetical protein	0.113702	0.440469				TGGT1_262935	hypothetical protein	-0.107126	0.407091
TGGT1_239610	hypothetical protein	0.113646	0.644953				TGGT1_232800	hypothetical protein	-0.106989	0.35401
TGGT1_216790	ATP-binding cassette sub-family E member 1, putative	0.113628	0.306838				TGGT1_206630	hypothetical protein	-0.106984	0.343835
TGGT1_318230	phosphoglycerate kinase PGKI	0.113527	0.29333				TGGT1_218540	peptidase S15, putative	-0.106949	0.470838
TGGT1_273430	SAM-dependent methyltransferase	0.113526	0.675453				TGGT1_247760	AMP-binding enzyme domain-containing protein	-0.106845	0.299443
TGGT1_229280	hypothetical protein	0.113371	0.292074				TGGT1_206640	hypothetical protein	-0.106602	0.376946
TGGT1_263085	hypothetical protein	0.113196	0.509844				TGGT1_287990	hypothetical protein	-0.106483	0.596014
TGGT1_310050	RNA recognition motif-containing protein	0.112894	0.281985				TGGT1_300280	LSM domain-containing protein	-0.106386	0.407058
TGGT1_293770	chitinase-like protein CLP1	0.112777	0.366347				TGGT1_258826	hypothetical protein	-0.106372	0.347888
TGGT1_227960	PCI domain-containing protein	0.112706	0.292714				TGGT1_205010	U2 small nuclear ribonucleoprotein family protein, putative	-0.106361	0.359361
TGGT1_263670	ribosomal RNA large subunit methyltransferase FTSJ1, putative	0.112692	0.459161				TGGT1_297720	trehalose-phosphatase	-0.106315	0.307869
TGGT1_202520	hypothetical protein	0.112671	0.35215				TGGT1_311160	PWI domain-containing protein	-0.106221	0.34171
TGGT1_321300	autophagy-related 12 variant 1, putative	0.112626	0.518226				TGGT1_223080	hypothetical protein	-0.1061	0.312424
TGGT1_249780	hypothetical protein	0.112546	0.298815				TGGT1_293370	histone arginine methyltransferase PRMT2	-0.105998	0.368153
TGGT1_241160	hemolysin-III related subfamily protein	0.112525	0.302908				TGGT1_227610	hypothetical protein	-0.105932	0.390208
TGGT1_316210	hypothetical protein	0.112441	0.613181				TGGT1_246220	hypothetical protein	-0.10588	0.374484
TGGT1_311390	tRNA (guanine(9)-N(1))-methyltransferase	0.112389	0.537003				TGGT1_309110	tRNA methyl transferase	-0.105769	0.400783
TGGT1_284590	mediator complex subunit MED10	0.112323	0.574557				TGGT1_305770	ABC transporter, ATP-binding domain-containing protein	-0.105705	0.546982
TGGT1_226390	hypothetical protein	0.112315	0.506404				TGGT1_206540	hypothetical protein	-0.105657	0.377984
TGGT1_222110	PUB domain-containing protein	0.112214	0.55432				TGGT1_264220	hypothetical protein	-0.105645	0.510679
TGGT1_268740	hypothetical protein	0.112158	0.5333				TGGT1_309265	oxidoreductase, short chain dehydrogenase/reductase family protein	-0.105592	0.38066
TGGT1_257000	hypothetical protein	0.112103	0.665983				TGGT1_277910	thrombospondin type 1 domain-containing protein	-0.105591	0.324535
TGGT1_218195	hypothetical protein	0.112031	0.773167				TGGT1_221260	Class-II DAHP synthetase family protein	-0.105581	0.417876
TGGT1_245550	hypothetical protein	0.111641	0.583096				TGGT1_301480A	hypothetical protein	-0.105541	0.615668
TGGT1_260220	folate/biopterin transporter subfamily protein	0.111561	0.29662				TGGT1_294420	programmed cell death protein 2, c-terminal domain-containing protein	-0.105372	0.5315
TGGT1_247670	ribulose-phosphate 3 epimerase family protein	0.11156	0.523289				TGGT1_267070	aquaporin 2	-0.105214	0.428977
TGGT1_295350	nucleoside diphosphate kinase, putative	0.111462	0.317897				TGGT1_224000	hypothetical protein	-0.105194	0.314223
TGGT1_295590	hypothetical protein	0.11143	0.498421				TGGT1_314750	hypothetical protein	-0.105067	0.473493
TGGT1_294020	zinc finger, C3HC4 type (RING finger) domain-containing protein	0.111394	0.407737				TGGT1_267020	hypothetical protein	-0.104746	0.374726
TGGT1_410450	hypothetical protein	0.111297	0.518466				TGGT1_238510	hypothetical protein	-0.104719	0.37733
TGGT1_288620	Erv1 / Alr family protein	0.110824	0.35568				TGGT1_244440	nucleoside transporter protein	-0.104563	0.31166
TGGT1_236280	hypothetical protein	0.110791	0.46615				TGGT1_234280	AMP deaminase	-0.104457	0.403202
TGGT1_227570	transmembrane amino acid transporter protein	0.110791	0.349246				TGGT1_239340	hypothetical protein	-0.104412	0.470563
TGGT1_215250	thiamin pyrophosphokinase, catalytic domain-containing protein	0.110776	0.558259				TGGT1_277540	hypothetical protein	-0.104396	0.470705
TGGT1_225500	hypothetical protein	0.110773	0.523781				TGGT1_307580	CBS domain-containing protein	-0.104254	0.336875
TGGT1_246590	hypothetical protein	0.110747	0.45822				TGGT1_254810	hypothetical protein	-0.104121	0.535232
TGGT1_213920	hypothetical protein	0.110738	0.312744				TGGT1_230220	hypothetical protein	-0.103787	0.422277
TGGT1_220175	hypothetical protein	0.110581	0.718868				TGGT1_220150	50S ribosomal protein L16, putative	-0.103767	0.599054
TGGT1_275370	SAG-related sequence SRS47C	0.110428	0.579661				TGGT1_221410	actin-like protein ALP4	-0.103662	0.394408
TGGT1_213380	hypothetical protein	0.110262	0.605294				TGGT1_290640	DNA mismatch repair protein MSH6-1, putative	-0.103142	0.373542
TGGT1_209530	hypothetical protein	0.110254	0.56402				TGGT1_277150	XPG N-terminal domain-containing protein	-0.103122	0.51628
TGGT1_214080	toxofilin	0.110254	0.367531				TGGT1_249935	hypothetical protein	-0.102802	0.446805
TGGT1_247520	hypothetical protein	0.110082	0.468947				TGGT1_233860	DALR anticodon binding domain-containing protein	-0.10275	0.49982
TGGT1_312330	hypothetical protein	0.110015	0.626183				TGGT1_223840	ATP-citrate lyase, putative	-0.102603	0.343194
TGGT1_252850	initiation factor, subunit 2 family protein	0.109771	0.423817				TGGT1_254050	optic atrophy 3 protein (opa3) protein	-0.102573	0.423622
TGGT1_215660	hypothetical protein	0.109626	0.492367				TGGT1_200430	cytidine and deoxycytidylate deaminase zinc-binding region domain-containing protein	-0.102513	0.550735
TGGT1_214350	GTP-binding protein, putative	0.109614	0.320916				TGGT1_233260	GTP-binding protein, putative	-0.10245	0.453063
TGGT1_316230	SAC1 phosphoinositide phosphatase, putative	0.109544	0.438444				TGGT1_285200	cleavage and polyadenylation specifity factor protein	-0.102415	0.453144
TGGT1_222910	phosphoglycerate mutase	0.109364	0.367662				TGGT1_233695	hypothetical protein	-0.102414	0.437152
TGGT1_251885	hypothetical protein	0.109283	0.446964				TGGT1_251710	hypothetical protein	-0.102407	0.57227
TGGT1_294830	methyltransferase domain-containing protein	0.109237	0.341003				TGGT1_244630	hypothetical protein	-0.102296	0.521596
TGGT1_310510	hypothetical protein	0.10899	0.619513				TGGT1_321690	hypothetical protein	-0.102251	0.343924
TGGT1_277790	hypothetical protein	0.108822	0.3485				TGGT1_366950	hypothetical protein	-0.102128	0.474279
TGGT1_226290	hypothetical protein	0.108687	0.47636				TGGT1_272460	hypothetical protein	-0.102046	0.435584
TGGT1_242090	zinc finger (CCCH type) motif-containing protein	0.108622	0.324164				TGGT1_305020	hypothetical protein	-0.102042	0.396934
TGGT1_251630	slc30a2 protein	0.108559	0.36369				TGGT1_211700	hypothetical protein	-0.101987	0.363767
TGGT1_239400	hypothetical protein	0.108431	0.350259				TGGT1_230960	splicing factor 3b, subunit 3, putative	-0.101944	0.314401
TGGT1_318275	peptidyl-prolyl cis-trans isomerase, FKBP-type domain-containing protein	0.108223	0.716346				TGGT1_237600	Armadillo/beta-catenin family repeat-containing protein	-0.101894	0.411817
TGGT1_243400	hypothetical protein	0.108173	0.539641				TGGT1_238170	hypothetical protein	-0.101854	0.509335
TGGT1_408850	hypothetical protein	0.108127	0.812965				TGGT1_247300	hypothetical protein	-0.101834	0.358913
TGGT1_257755	hypothetical protein	0.108082	0.708243				TGGT1_295910	ATP-dependent Clp protease adaptor protein ClpS protein	-0.101825	0.36453
TGGT1_410990	hypothetical protein	0.10798	0.727006				TGGT1_321550	hypothetical protein	-0.101806	0.450187
TGGT1_295100	hypothetical protein	0.107931	0.356836				TGGT1_306970	thymidylate kinase	-0.101805	0.41509
TGGT1_288850	hypothetical protein	0.107861	0.584365				TGGT1_263150	tetratricopeptide repeat-containing protein	-0.101764	0.519009
TGGT1_208500	protein phosphatase 2C domain-containing protein	0.10762	0.354273				TGGT1_297960A	rhoptry neck protein RON6	-0.10168	0.473635
TGGT1_411050	KRUF family protein	0.107534	0.527117				TGGT1_201870	tetratricopeptide repeat-containing protein	-0.101674	0.341346
TGGT1_225690	hypothetical protein	0.107188	0.307809				TGGT1_224220	serine/threonine-protein phosphatase PP2A catalytic subunit	-0.101358	0.473236
TGGT1_290600	succinyl-CoA-synthetase alpha SCSA	0.107166	0.311802				TGGT1_209970	Spc97 / Spc98 family protein	-0.101264	0.39911
TGGT1_257420	hypothetical protein	0.107078	0.644131				TGGT1_225330	hypothetical protein	-0.101162	0.4524
TGGT1_208340	hypothetical protein	0.107022	0.356365				TGGT1_214920	GPI-anchored wall transfer protein GWT1, putative	-0.101085	0.612215
TGGT1_320020	transporter, major facilitator family protein	0.106959	0.305114				TGGT1_211150	hypothetical protein	-0.10097	0.353632
TGGT1_312100	plasma membrane-type Ca(2+)-ATPase A1 PMCAA1	0.106786	0.285118				TGGT1_289800	hypothetical protein	-0.100913	0.479463
TGGT1_259090	ubiquitin-conjugating enzyme subfamily protein	0.106607	0.317116				TGGT1_310802	CRAL/TRIO domain-containing protein	-0.100856	0.482649
TGGT1_211650	hypothetical protein	0.10646	0.416084				TGGT1_209080	transport protein particle (trapp) component, bet3 protein	-0.100831	0.423759
TGGT1_261660	hypothetical protein	0.106441	0.437278				TGGT1_207800	hypothetical protein	-0.100785	0.531912
TGGT1_242270	hypothetical protein	0.106123	0.622226				TGGT1_233838	PET112 family, C terminal region domain-containing protein	-0.100776	0.462943
TGGT1_253050	hypothetical protein	0.10593	0.62839				TGGT1_248160	hypothetical protein	-0.100666	0.418092
TGGT1_304680	ubiquitin family protein	0.105875	0.419574				TGGT1_269200	crooked neck family 1 protein isoform 2, putative	-0.10041	0.390413
[truncated: 1,271 more rows]

## Sheet: S2.2
Transcriptomic changes (fold-changes) in human fibroblasts (HFFs) infected with WT (RH) (-PAN) versus WT (RH) parasites												PieCharts from PantherDB
GeneID	Description	HGNC Symbol	logFC up-regulated	PValue		GeneID	Description	HGNC Symbol	logFC down-regulated	PValue		The GO Terms for the Pie Charts can be found in S2.3 and interactive Pie Charts can be obtained directly from PantherDB (see Methods)
ENSG00000148600.15	cadherin related family member 1 [Source:HGNC Symbol;Acc:HGNC:14550]	CDHR1	4.57636	1.85641e-15		ENSG00000125968.9	inhibitor of DNA binding 1, HLH protein [Source:HGNC Symbol;Acc:HGNC:5360]	ID1	-4.53492	1.18909e-47
ENSG00000055957.11	inter-alpha-trypsin inhibitor heavy chain 1 [Source:HGNC Symbol;Acc:HGNC:6166]	ITIH1	4.37408	5.59884e-13		ENSG00000135744.8	angiotensinogen [Source:HGNC Symbol;Acc:HGNC:333]	AGT	-4.29389	1.56127e-18
ENSG00000105509.10	hyaluronan synthase 1 [Source:HGNC Symbol;Acc:HGNC:4818]	HAS1	3.71488	9.79379e-06		ENSG00000062038.14	cadherin 3 [Source:HGNC Symbol;Acc:HGNC:1762]	CDH3	-3.67916	3.90118e-14
ENSG00000169429.11	C-X-C motif chemokine ligand 8 [Source:HGNC Symbol;Acc:HGNC:6025]	CXCL8	3.53858	0.000133734		ENSG00000231924.9	pregnancy specific beta-1-glycoprotein 1 [Source:HGNC Symbol;Acc:HGNC:9514]	PSG1	-3.14852	7.51044e-19
ENSG00000089127.13	2'-5'-oligoadenylate synthetase 1 [Source:HGNC Symbol;Acc:HGNC:8086]	OAS1	3.37963	4.00705e-11		ENSG00000165507.8	DEPP1, autophagy regulator [Source:HGNC Symbol;Acc:HGNC:23355]	DEPP1	-3.13174	1.29263e-07
ENSG00000204136.10	glycoprotein, alpha-galactosyltransferase 1 pseudogene [Source:HGNC Symbol;Acc:HGNC:4253]	GGTA1P	3.36155	1.10296e-16		ENSG00000130751.9	neuronal PAS domain protein 1 [Source:HGNC Symbol;Acc:HGNC:7894]	NPAS1	-3.13082	5.53363e-15
ENSG00000250508.1	novel transcript	'	3.3282	1.57137e-10		ENSG00000163017.13	actin, gamma 2, smooth muscle, enteric [Source:HGNC Symbol;Acc:HGNC:145]	ACTG2	-3.12076	1.79647e-15
ENSG00000163815.6	C-type lectin domain family 3 member B [Source:HGNC Symbol;Acc:HGNC:11891]	CLEC3B	3.32506	5.87208e-12		ENSG00000280143.1	novel transcript	'	-3.09345	2.10682e-14
ENSG00000136689.18	interleukin 1 receptor antagonist [Source:HGNC Symbol;Acc:HGNC:6000]	IL1RN	3.19353	1.26228e-08		ENSG00000223764.2	long intergenic non-protein coding RNA 2593 [Source:HGNC Symbol;Acc:HGNC:53933]	LINC02593	-2.98132	4.56947e-10
ENSG00000250208.6	FZD10 antisense divergent transcript [Source:HGNC Symbol;Acc:HGNC:48632]	FZD10-AS1	3.15549	7.06697e-11		ENSG00000182492.16	biglycan [Source:HGNC Symbol;Acc:HGNC:1044]	BGN	-2.92591	3.7776e-10
ENSG00000081041.9	C-X-C motif chemokine ligand 2 [Source:HGNC Symbol;Acc:HGNC:4603]	CXCL2	3.11472	1.29749e-07		ENSG00000286013.1	novel transcript	'	-2.86118	6.06098e-09
ENSG00000278952.1	TEC	'	3.05047	8.92901e-09		ENSG00000105664.11	cartilage oligomeric matrix protein [Source:HGNC Symbol;Acc:HGNC:2227]	COMP	-2.74533	1.03612e-10
ENSG00000111728.10	ST8 alpha-N-acetyl-neuraminide alpha-2,8-sialyltransferase 1 [Source:HGNC Symbol;Acc:HGNC:10869]	ST8SIA1	3.01212	2.4011e-13		ENSG00000049540.17	elastin [Source:HGNC Symbol;Acc:HGNC:3327]	ELN	-2.73176	3.72611e-35
ENSG00000157601.14	MX dynamin like GTPase 1 [Source:HGNC Symbol;Acc:HGNC:7532]	MX1	2.97488	2.06256e-08		ENSG00000149591.16	transgelin [Source:HGNC Symbol;Acc:HGNC:11553]	TAGLN	-2.64157	1.47235e-43
ENSG00000166035.11	lipase C, hepatic type [Source:HGNC Symbol;Acc:HGNC:6619]	LIPC	2.88205	2.96793e-12		ENSG00000060718.22	collagen type XI alpha 1 chain [Source:HGNC Symbol;Acc:HGNC:2186]	COL11A1	-2.64079	4.54143e-30
ENSG00000134321.12	radical S-adenosyl methionine domain containing 2 [Source:HGNC Symbol;Acc:HGNC:30908]	RSAD2	2.84545	3.69957e-05		ENSG00000185664.14	premelanosome protein [Source:HGNC Symbol;Acc:HGNC:10880]	PMEL	-2.62656	2.15535e-07
ENSG00000168079.17	scavenger receptor class A member 5 [Source:HGNC Symbol;Acc:HGNC:28701]	SCARA5	2.81636	1.01589e-15		ENSG00000183668.18	pregnancy specific beta-1-glycoprotein 9 [Source:HGNC Symbol;Acc:HGNC:9526]	PSG9	-2.60341	1.68356e-09
ENSG00000142621.19	forkhead associated phosphopeptide binding domain 1 [Source:HGNC Symbol;Acc:HGNC:29408]	FHAD1	2.75714	2.90892e-10		ENSG00000130052.13	StAR related lipid transfer domain containing 8 [Source:HGNC Symbol;Acc:HGNC:19161]	STARD8	-2.4865	9.62348e-08
ENSG00000157005.4	somatostatin [Source:HGNC Symbol;Acc:HGNC:11329]	SST	2.73736	1.68647e-06		ENSG00000111087.10	GLI family zinc finger 1 [Source:HGNC Symbol;Acc:HGNC:4317]	GLI1	-2.46759	2.64202e-11
ENSG00000163739.4	C-X-C motif chemokine ligand 1 [Source:HGNC Symbol;Acc:HGNC:4602]	CXCL1	2.72696	1.13286e-09		ENSG00000163235.16	transforming growth factor alpha [Source:HGNC Symbol;Acc:HGNC:11765]	TGFA	-2.4603	6.38376e-10
ENSG00000183908.6	leucine rich repeat containing 55 [Source:HGNC Symbol;Acc:HGNC:32324]	LRRC55	2.69806	1.09781e-08		ENSG00000180537.13	ring finger protein 182 [Source:HGNC Symbol;Acc:HGNC:28522]	RNF182	-2.45307	4.10498e-06
ENSG00000172752.14	collagen type VI alpha 5 chain [Source:HGNC Symbol;Acc:HGNC:26674]	COL6A5	2.67547	2.41907e-12		ENSG00000166851.15	polo like kinase 1 [Source:HGNC Symbol;Acc:HGNC:9077]	PLK1	-2.30216	2.0844e-25
ENSG00000183486.13	MX dynamin like GTPase 2 [Source:HGNC Symbol;Acc:HGNC:7533]	MX2	2.65019	7.11668e-08		ENSG00000006016.11	cytokine receptor like factor 1 [Source:HGNC Symbol;Acc:HGNC:2364]	CRLF1	-2.30106	2.13776e-06
ENSG00000115604.10	interleukin 18 receptor 1 [Source:HGNC Symbol;Acc:HGNC:5988]	IL18R1	2.4656	6.31473e-06		ENSG00000196126.11	major histocompatibility complex, class II, DR beta 1 [Source:HGNC Symbol;Acc:HGNC:4948]	HLA-DRB1	-2.2739	0.00638604
ENSG00000079215.14	solute carrier family 1 member 3 [Source:HGNC Symbol;Acc:HGNC:10941]	SLC1A3	2.45684	9.60159e-20		ENSG00000183856.11	IQ motif containing GTPase activating protein 3 [Source:HGNC Symbol;Acc:HGNC:20669]	IQGAP3	-2.25526	1.80011e-20
ENSG00000168062.10	basic leucine zipper ATF-like transcription factor 2 [Source:HGNC Symbol;Acc:HGNC:25163]	BATF2	2.42003	1.1681e-06		ENSG00000242221.9	pregnancy specific beta-1-glycoprotein 2 [Source:HGNC Symbol;Acc:HGNC:9519]	PSG2	-2.23166	1.38871e-07
ENSG00000111335.12	2'-5'-oligoadenylate synthetase 2 [Source:HGNC Symbol;Acc:HGNC:8087]	OAS2	2.414	4.84321e-07		ENSG00000174938.14	seizure related 6 homolog like 2 [Source:HGNC Symbol;Acc:HGNC:30844]	SEZ6L2	-2.19479	3.93784e-07
ENSG00000260244.1	novel transcript, overlapping GUCY1A3	'	2.41154	1.60847e-08		ENSG00000179242.16	cadherin 4 [Source:HGNC Symbol;Acc:HGNC:1763]	CDH4	-2.19092	6.14626e-07
ENSG00000197181.12	piwi like RNA-mediated gene silencing 2 [Source:HGNC Symbol;Acc:HGNC:17644]	PIWIL2	2.3767	2.31143e-06		ENSG00000126787.13	DLG associated protein 5 [Source:HGNC Symbol;Acc:HGNC:16864]	DLGAP5	-2.17504	5.30039e-21
ENSG00000166292.12	transmembrane protein 100 [Source:HGNC Symbol;Acc:HGNC:25607]	TMEM100	2.37131	4.79954e-08		ENSG00000151320.11	A-kinase anchoring protein 6 [Source:HGNC Symbol;Acc:HGNC:376]	AKAP6	-2.1522	1.32889e-11
ENSG00000171724.3	vesicle amine transport 1 like [Source:HGNC Symbol;Acc:HGNC:29315]	VAT1L	2.36721	3.86103e-09		ENSG00000111665.11	cell division cycle associated 3 [Source:HGNC Symbol;Acc:HGNC:14624]	CDCA3	-2.13062	3.94089e-17
ENSG00000185745.10	interferon induced protein with tetratricopeptide repeats 1 [Source:HGNC Symbol;Acc:HGNC:5407]	IFIT1	2.32271	1.28872e-05		ENSG00000164283.13	endothelial cell specific molecule 1 [Source:HGNC Symbol;Acc:HGNC:3466]	ESM1	-2.11483	5.14047e-08
ENSG00000169174.10	proprotein convertase subtilisin/kexin type 9 [Source:HGNC Symbol;Acc:HGNC:20001]	PCSK9	2.3156	3.21634e-22		ENSG00000168453.15	HR, lysine demethylase and nuclear receptor corepressor [Source:HGNC Symbol;Acc:HGNC:5172]	HR	-2.09423	8.99411e-07
ENSG00000182870.13	polypeptide N-acetylgalactosaminyltransferase 9 [Source:HGNC Symbol;Acc:HGNC:4131]	GALNT9	2.28405	2.77044e-07		ENSG00000117318.9	inhibitor of DNA binding 3, HLH protein [Source:HGNC Symbol;Acc:HGNC:5362]	ID3	-2.08886	1.18176e-16
ENSG00000277954.1	novel transcript, antisense to WWOX	'	2.27597	5.71584e-09		ENSG00000117650.13	NIMA related kinase 2 [Source:HGNC Symbol;Acc:HGNC:7745]	NEK2	-2.08162	1.01892e-12
ENSG00000163710.9	procollagen C-endopeptidase enhancer 2 [Source:HGNC Symbol;Acc:HGNC:8739]	PCOLCE2	2.2212	5.22847e-17		ENSG00000117724.13	centromere protein F [Source:HGNC Symbol;Acc:HGNC:1857]	CENPF	-2.05394	2.12086e-30
ENSG00000121966.6	C-X-C motif chemokine receptor 4 [Source:HGNC Symbol;Acc:HGNC:2561]	CXCR4	2.22025	1.13875e-06		ENSG00000112984.12	kinesin family member 20A [Source:HGNC Symbol;Acc:HGNC:9787]	KIF20A	-2.03426	1.39379e-15
ENSG00000119508.18	nuclear receptor subfamily 4 group A member 3 [Source:HGNC Symbol;Acc:HGNC:7982]	NR4A3	2.20811	0.000110691		ENSG00000179750.16	apolipoprotein B mRNA editing enzyme catalytic subunit 3B [Source:HGNC Symbol;Acc:HGNC:17352]	APOBEC3B	-2.0329	6.07373e-08
ENSG00000141338.14	ATP binding cassette subfamily A member 8 [Source:HGNC Symbol;Acc:HGNC:38]	ABCA8	2.18763	3.7699e-08		ENSG00000204941.14	pregnancy specific beta-1-glycoprotein 5 [Source:HGNC Symbol;Acc:HGNC:9522]	PSG5	-2.02017	9.05549e-09
ENSG00000073756.12	prostaglandin-endoperoxide synthase 2 [Source:HGNC Symbol;Acc:HGNC:9605]	PTGS2	2.16732	5.4656e-08		ENSG00000282057.1	novel transcript	'	-2.01893	6.74275e-08
ENSG00000165474.7	gap junction protein beta 2 [Source:HGNC Symbol;Acc:HGNC:4284]	GJB2	2.16662	9.2889e-05		ENSG00000129244.9	ATPase Na+/K+ transporting subunit beta 2 [Source:HGNC Symbol;Acc:HGNC:805]	ATP1B2	-2.01595	1.47372e-06
ENSG00000102935.11	zinc finger protein 423 [Source:HGNC Symbol;Acc:HGNC:16762]	ZNF423	2.09686	9.02071e-11		ENSG00000117399.14	cell division cycle 20 [Source:HGNC Symbol;Acc:HGNC:1723]	CDC20	-2.00978	2.3716e-28
ENSG00000104689.9	TNF receptor superfamily member 10a [Source:HGNC Symbol;Acc:HGNC:11904]	TNFRSF10A	2.08627	1.74628e-11		ENSG00000134668.12	SPOC domain containing 1 [Source:HGNC Symbol;Acc:HGNC:26338]	SPOCD1	-2.00606	1.90009e-07
ENSG00000163083.6	inhibin subunit beta B [Source:HGNC Symbol;Acc:HGNC:6067]	INHBB	2.07941	8.67214e-11		ENSG00000130720.13	fibrinogen C domain containing 1 [Source:HGNC Symbol;Acc:HGNC:25922]	FIBCD1	-1.98151	0.00035336
ENSG00000120162.10	MOB kinase activator 3B [Source:HGNC Symbol;Acc:HGNC:23825]	MOB3B	2.04949	5.16574e-08		ENSG00000118193.12	kinesin family member 14 [Source:HGNC Symbol;Acc:HGNC:19181]	KIF14	-1.96042	2.91248e-15
ENSG00000126709.15	interferon alpha inducible protein 6 [Source:HGNC Symbol;Acc:HGNC:4054]	IFI6	2.04863	4.11432e-10		ENSG00000103175.11	WAP four-disulfide core domain 1 [Source:HGNC Symbol;Acc:HGNC:15466]	WFDC1	-1.9515	2.40614e-08
ENSG00000137675.4	matrix metallopeptidase 27 [Source:HGNC Symbol;Acc:HGNC:14250]	MMP27	2.04286	2.70445e-08		ENSG00000213347.10	MAX dimerization protein 3 [Source:HGNC Symbol;Acc:HGNC:14008]	MXD3	-1.94867	6.19131e-13
ENSG00000120437.8	acetyl-CoA acetyltransferase 2 [Source:HGNC Symbol;Acc:HGNC:94]	ACAT2	2.02929	4.47129e-20		ENSG00000134690.11	cell division cycle associated 8 [Source:HGNC Symbol;Acc:HGNC:14629]	CDCA8	-1.94088	1.98383e-23
ENSG00000019991.17	hepatocyte growth factor [Source:HGNC Symbol;Acc:HGNC:4893]	HGF	2.01329	3.18558e-16		ENSG00000137809.17	integrin subunit alpha 11 [Source:HGNC Symbol;Acc:HGNC:6136]	ITGA11	-1.93946	2.749e-08
ENSG00000163347.6	claudin 1 [Source:HGNC Symbol;Acc:HGNC:2032]	CLDN1	1.99479	3.26613e-05		ENSG00000143184.5	X-C motif chemokine ligand 1 [Source:HGNC Symbol;Acc:HGNC:10645]	XCL1	-1.88538	0.000258395
ENSG00000138642.14	HECT and RLD domain containing E3 ubiquitin protein ligase family member 6 [Source:HGNC Symbol;Acc:HGNC:26072]	HERC6	1.98995	0.000105169		ENSG00000139269.3	inhibin subunit beta E [Source:HGNC Symbol;Acc:HGNC:24029]	INHBE	-1.88411	2.52444e-06
ENSG00000125845.7	bone morphogenetic protein 2 [Source:HGNC Symbol;Acc:HGNC:1069]	BMP2	1.97544	1.84413e-13		ENSG00000068489.12	proline rich 11 [Source:HGNC Symbol;Acc:HGNC:25619]	PRR11	-1.88355	1.04744e-15
ENSG00000228203.6	RNF144A antisense RNA 1 [Source:HGNC Symbol;Acc:HGNC:30963]	RNF144A-AS1	1.97466	0.000917957		ENSG00000187688.15	transient receptor potential cation channel subfamily V member 2 [Source:HGNC Symbol;Acc:HGNC:18082]	TRPV2	-1.86969	0.000359803
ENSG00000123496.8	interleukin 13 receptor subunit alpha 2 [Source:HGNC Symbol;Acc:HGNC:5975]	IL13RA2	1.96783	5.69916e-17		ENSG00000143228.13	NDC80 kinetochore complex component NUF2 [Source:HGNC Symbol;Acc:HGNC:14621]	NUF2	-1.86891	8.47179e-09
ENSG00000092421.16	semaphorin 6A [Source:HGNC Symbol;Acc:HGNC:10738]	SEMA6A	1.96023	1.27049e-07		ENSG00000161888.11	SPC24, NDC80 kinetochore complex component [Source:HGNC Symbol;Acc:HGNC:26913]	SPC24	-1.86767	4.00733e-13
ENSG00000153234.14	nuclear receptor subfamily 4 group A member 2 [Source:HGNC Symbol;Acc:HGNC:7981]	NR4A2	1.95924	8.20574e-06		ENSG00000184661.14	cell division cycle associated 2 [Source:HGNC Symbol;Acc:HGNC:14623]	CDCA2	-1.84529	3.18601e-17
ENSG00000145681.10	hyaluronan and proteoglycan link protein 1 [Source:HGNC Symbol;Acc:HGNC:2380]	HAPLN1	1.95196	2.51471e-07		ENSG00000105376.5	intercellular adhesion molecule 5 [Source:HGNC Symbol;Acc:HGNC:5348]	ICAM5	-1.802	4.32345e-07
ENSG00000013293.6	solute carrier family 7 member 14 [Source:HGNC Symbol;Acc:HGNC:29326]	SLC7A14	1.94011	5.32378e-07		ENSG00000128594.8	leucine rich repeat containing 4 [Source:HGNC Symbol;Acc:HGNC:15586]	LRRC4	-1.78811	1.34999e-06
ENSG00000176845.13	meteorin like, glial cell differentiation regulator [Source:HGNC Symbol;Acc:HGNC:27584]	METRNL	1.93465	0.00147727		ENSG00000123485.12	Holliday junction recognition protein [Source:HGNC Symbol;Acc:HGNC:25444]	HJURP	-1.78729	2.48776e-19
ENSG00000185052.11	solute carrier family 24 member 3 [Source:HGNC Symbol;Acc:HGNC:10977]	SLC24A3	1.92838	1.70886e-06		ENSG00000130558.19	olfactomedin 1 [Source:HGNC Symbol;Acc:HGNC:17187]	OLFM1	-1.77117	0.000600979
ENSG00000137965.11	interferon induced protein 44 [Source:HGNC Symbol;Acc:HGNC:16938]	IFI44	1.92289	2.68352e-06		ENSG00000187244.11	basal cell adhesion molecule (Lutheran blood group) [Source:HGNC Symbol;Acc:HGNC:6722]	BCAM	-1.77066	2.29769e-07
ENSG00000136244.12	interleukin 6 [Source:HGNC Symbol;Acc:HGNC:6018]	IL6	1.88858	2.59822e-05		ENSG00000283154.2	IQCJ-SCHIP1 readthrough [Source:HGNC Symbol;Acc:HGNC:38842]	IQCJ-SCHIP1	-1.76493	4.39489e-10
ENSG00000144339.12	transmembrane protein with EGF like and two follistatin like domains 2 [Source:HGNC Symbol;Acc:HGNC:11867]	TMEFF2	1.85761	1.94442e-05		ENSG00000137573.14	sulfatase 1 [Source:HGNC Symbol;Acc:HGNC:20391]	SULF1	-1.75922	1.93845e-19
ENSG00000080511.4	retinol dehydrogenase 8 [Source:NCBI gene;Acc:50700]	'	1.85415	6.39513e-06		ENSG00000145934.16	teneurin transmembrane protein 2 [Source:HGNC Symbol;Acc:HGNC:29943]	TENM2	-1.74917	7.49944e-10
ENSG00000103044.11	hyaluronan synthase 3 [Source:HGNC Symbol;Acc:HGNC:4820]	HAS3	1.84635	5.50096e-08		ENSG00000011426.11	anillin actin binding protein [Source:HGNC Symbol;Acc:HGNC:14082]	ANLN	-1.74705	3.29537e-25
ENSG00000115194.10	solute carrier family 30 member 3 [Source:HGNC Symbol;Acc:HGNC:11014]	SLC30A3	1.83477	0.000375057		ENSG00000169432.15	sodium voltage-gated channel alpha subunit 9 [Source:HGNC Symbol;Acc:HGNC:10597]	SCN9A	-1.74652	2.38276e-05
ENSG00000162769.13	feline leukemia virus subgroup C cellular receptor 1 [Source:HGNC Symbol;Acc:HGNC:24682]	FLVCR1	1.81295	6.11006e-08		ENSG00000169607.13	cytoskeleton associated protein 2 like [Source:HGNC Symbol;Acc:HGNC:26877]	CKAP2L	-1.74456	2.56584e-14
ENSG00000116194.13	angiopoietin like 1 [Source:HGNC Symbol;Acc:HGNC:489]	ANGPTL1	1.80468	8.53047e-06		ENSG00000095637.22	sorbin and SH3 domain containing 1 [Source:HGNC Symbol;Acc:HGNC:14565]	SORBS1	-1.74285	4.43394e-13
ENSG00000196616.14	alcohol dehydrogenase 1B (class I), beta polypeptide [Source:HGNC Symbol;Acc:HGNC:250]	ADH1B	1.79917	0.000244543		ENSG00000100292.17	heme oxygenase 1 [Source:HGNC Symbol;Acc:HGNC:5013]	HMOX1	-1.73941	3.49472e-11
ENSG00000106809.11	osteoglycin [Source:HGNC Symbol;Acc:HGNC:8126]	OGN	1.79119	0.000145617		ENSG00000187266.14	erythropoietin receptor [Source:HGNC Symbol;Acc:HGNC:3416]	EPOR	-1.72798	6.52699e-07
ENSG00000154258.17	ATP binding cassette subfamily A member 9 [Source:HGNC Symbol;Acc:HGNC:39]	ABCA9	1.78918	1.33027e-12		ENSG00000146950.13	shroom family member 2 [Source:HGNC Symbol;Acc:HGNC:630]	SHROOM2	-1.72659	3.0321e-05
ENSG00000133106.14	epithelial stromal interaction 1 [Source:HGNC Symbol;Acc:HGNC:16465]	EPSTI1	1.78512	9.769e-05		ENSG00000075218.19	G2 and S-phase expressed 1 [Source:HGNC Symbol;Acc:HGNC:13698]	GTSE1	-1.72233	1.13975e-14
ENSG00000197971.15	myelin basic protein [Source:HGNC Symbol;Acc:HGNC:6925]	MBP	1.78065	3.79862e-07		ENSG00000137807.15	kinesin family member 23 [Source:HGNC Symbol;Acc:HGNC:6392]	KIF23	-1.72051	2.62496e-20
ENSG00000187955.12	collagen type XIV alpha 1 chain [Source:HGNC Symbol;Acc:HGNC:2191]	COL14A1	1.77569	1.19252e-19		ENSG00000111341.9	matrix Gla protein [Source:HGNC Symbol;Acc:HGNC:7060]	MGP	-1.71717	2.5851e-08
ENSG00000125378.16	bone morphogenetic protein 4 [Source:HGNC Symbol;Acc:HGNC:1071]	BMP4	1.77018	1.12836e-12		ENSG00000104147.9	Opa interacting protein 5 [Source:HGNC Symbol;Acc:HGNC:20300]	OIP5	-1.69793	6.86336e-06
ENSG00000177675.8	CD163 molecule like 1 [Source:HGNC Symbol;Acc:HGNC:30375]	CD163L1	1.76671	5.05234e-06		ENSG00000127586.17	chromosome transmission fidelity factor 18 [Source:HGNC Symbol;Acc:HGNC:18435]	CHTF18	-1.69724	4.66748e-13
ENSG00000135218.19	CD36 molecule [Source:HGNC Symbol;Acc:HGNC:1663]	CD36	1.76163	3.50173e-07		ENSG00000139874.6	somatostatin receptor 1 [Source:HGNC Symbol;Acc:HGNC:11330]	SSTR1	-1.69564	2.41243e-07
ENSG00000101938.14	chordin like 1 [Source:HGNC Symbol;Acc:HGNC:29861]	CHRDL1	1.75631	9.77962e-15		ENSG00000066279.18	abnormal spindle microtubule assembly [Source:HGNC Symbol;Acc:HGNC:19048]	ASPM	-1.69445	2.25296e-15
ENSG00000128918.15	aldehyde dehydrogenase 1 family member A2 [Source:HGNC Symbol;Acc:HGNC:15472]	ALDH1A2	1.7522	1.80336e-05		ENSG00000130176.8	calponin 1 [Source:HGNC Symbol;Acc:HGNC:2155]	CNN1	-1.6928	2.78503e-21
ENSG00000110436.13	solute carrier family 1 member 2 [Source:HGNC Symbol;Acc:HGNC:10940]	SLC1A2	1.75148	3.69254e-12		ENSG00000115163.15	centromere protein A [Source:HGNC Symbol;Acc:HGNC:1851]	CENPA	-1.68542	1.23636e-09
ENSG00000178078.11	signal transducing adaptor family member 2 [Source:HGNC Symbol;Acc:HGNC:30430]	STAP2	1.7366	9.64296e-08		ENSG00000024526.17	DEP domain containing 1 [Source:HGNC Symbol;Acc:HGNC:22949]	DEPDC1	-1.6826	3.15062e-09
ENSG00000124875.10	C-X-C motif chemokine ligand 6 [Source:HGNC Symbol;Acc:HGNC:10643]	CXCL6	1.73487	0.000240934		ENSG00000138778.11	centromere protein E [Source:HGNC Symbol;Acc:HGNC:1856]	CENPE	-1.68219	7.80434e-16
ENSG00000146966.13	DENN domain containing 2A [Source:HGNC Symbol;Acc:HGNC:22212]	DENND2A	1.73415	1.80545e-08		ENSG00000054356.14	protein tyrosine phosphatase, receptor type N [Source:HGNC Symbol;Acc:HGNC:9676]	PTPRN	-1.67896	0.000838282
ENSG00000173114.13	leucine rich repeat neuronal 3 [Source:HGNC Symbol;Acc:HGNC:17200]	LRRN3	1.72267	2.49369e-05		ENSG00000161800.13	Rac GTPase activating protein 1 [Source:HGNC Symbol;Acc:HGNC:9804]	RACGAP1	-1.65803	5.81844e-12
ENSG00000162194.12	LBH domain containing 1 [Source:HGNC Symbol;Acc:HGNC:28351]	LBHD1	1.70802	4.8038e-07		ENSG00000175063.17	ubiquitin conjugating enzyme E2 C [Source:HGNC Symbol;Acc:HGNC:15937]	UBE2C	-1.65656	2.16332e-16
ENSG00000052850.7	ALX homeobox 4 [Source:HGNC Symbol;Acc:HGNC:450]	ALX4	1.70371	7.67845e-05		ENSG00000101447.15	family with sequence similarity 83 member D [Source:HGNC Symbol;Acc:HGNC:16122]	FAM83D	-1.63732	9.13302e-14
ENSG00000173762.8	CD7 molecule [Source:HGNC Symbol;Acc:HGNC:1695]	CD7	1.70175	6.53702e-09		ENSG00000131747.15	DNA topoisomerase II alpha [Source:HGNC Symbol;Acc:HGNC:11989]	TOP2A	-1.60941	2.62029e-22
ENSG00000155849.15	engulfment and cell motility 1 [Source:HGNC Symbol;Acc:HGNC:16286]	ELMO1	1.70119	6.97517e-10		ENSG00000145423.5	secreted frizzled related protein 2 [Source:HGNC Symbol;Acc:HGNC:10777]	SFRP2	-1.60224	0.0278094
ENSG00000171522.6	prostaglandin E receptor 4 [Source:HGNC Symbol;Acc:HGNC:9596]	PTGER4	1.68804	2.09798e-09		ENSG00000087586.17	aurora kinase A [Source:HGNC Symbol;Acc:HGNC:11393]	AURKA	-1.59923	2.5645e-16
ENSG00000154175.17	ABI family member 3 binding protein [Source:HGNC Symbol;Acc:HGNC:17265]	ABI3BP	1.68131	1.61069e-24		ENSG00000149503.13	inner centromere protein [Source:HGNC Symbol;Acc:HGNC:6058]	INCENP	-1.5981	3.27689e-20
ENSG00000106258.15	cytochrome P450 family 3 subfamily A member 5 [Source:HGNC Symbol;Acc:HGNC:2638]	CYP3A5	1.67316	1.11452e-07		ENSG00000132359.15	RAP1 GTPase activating protein 2 [Source:HGNC Symbol;Acc:HGNC:29176]	RAP1GAP2	-1.59631	0.000119674
ENSG00000141441.16	GRB2 associated regulator of MAPK1 subtype 1 [Source:HGNC Symbol;Acc:HGNC:26136]	GAREM1	1.67066	1.09397e-09		ENSG00000169679.14	BUB1 mitotic checkpoint serine/threonine kinase [Source:HGNC Symbol;Acc:HGNC:1148]	BUB1	-1.58996	1.25321e-15
ENSG00000122121.11	X-prolyl aminopeptidase 2 [Source:HGNC Symbol;Acc:HGNC:12823]	XPNPEP2	1.67041	1.06291e-05		ENSG00000132185.16	Fc receptor like A [Source:HGNC Symbol;Acc:HGNC:18504]	FCRLA	-1.58106	0.00100596
ENSG00000266524.3	growth differentiation factor 10 [Source:HGNC Symbol;Acc:HGNC:4215]	GDF10	1.66577	2.65977e-09		ENSG00000160298.17	chromosome 21 open reading frame 58 [Source:HGNC Symbol;Acc:HGNC:1300]	C21orf58	-1.58034	1.99306e-09
ENSG00000109084.14	transmembrane protein 97 [Source:HGNC Symbol;Acc:HGNC:28106]	TMEM97	1.66387	3.26039e-14		ENSG00000244300.2	GATA2 antisense RNA 1 [Source:HGNC Symbol;Acc:HGNC:51108]	GATA2-AS1	-1.57543	3.5715e-06
ENSG00000116741.8	regulator of G protein signaling 2 [Source:HGNC Symbol;Acc:HGNC:9998]	RGS2	1.66085	4.16895e-15		ENSG00000156970.12	BUB1 mitotic checkpoint serine/threonine kinase B [Source:HGNC Symbol;Acc:HGNC:1149]	BUB1B	-1.56492	1.82538e-13
ENSG00000172349.17	interleukin 16 [Source:HGNC Symbol;Acc:HGNC:5980]	IL16	1.65341	0.000171824		ENSG00000100985.7	matrix metallopeptidase 9 [Source:HGNC Symbol;Acc:HGNC:7176]	MMP9	-1.56185	6.46603e-06
ENSG00000146374.14	R-spondin 3 [Source:HGNC Symbol;Acc:HGNC:20866]	RSPO3	1.6532	7.59787e-08		ENSG00000118523.6	cellular communication network factor 2 [Source:HGNC Symbol;Acc:HGNC:2500]	CCN2	-1.55675	3.96477e-18
ENSG00000118898.16	periplakin [Source:HGNC Symbol;Acc:HGNC:9273]	PPL	1.64438	0.000446441		ENSG00000182836.10	phosphatidylinositol specific phospholipase C X domain containing 3 [Source:HGNC Symbol;Acc:HGNC:31822]	PLCXD3	-1.55288	0.00298605
ENSG00000143494.15	vasohibin 2 [Source:HGNC Symbol;Acc:HGNC:25723]	VASH2	1.64302	1.41527e-11		ENSG00000091622.16	PITPNM family member 3 [Source:HGNC Symbol;Acc:HGNC:21043]	PITPNM3	-1.54176	3.36587e-05
ENSG00000108590.11	mediator complex subunit 31 [Source:HGNC Symbol;Acc:HGNC:24260]	MED31	1.63328	5.07431e-07		ENSG00000275895.7	U2 small nuclear RNA auxiliary factor 1 like 5 [Source:HGNC Symbol;Acc:HGNC:51830]	U2AF1L5	-1.53882	0.0505818
ENSG00000132196.14	hydroxysteroid 17-beta dehydrogenase 7 [Source:HGNC Symbol;Acc:HGNC:5215]	HSD17B7	1.61997	1.12057e-08		ENSG00000080986.13	NDC80, kinetochore complex component [Source:HGNC Symbol;Acc:HGNC:16909]	NDC80	-1.53234	8.90161e-14
ENSG00000087494.15	parathyroid hormone like hormone [Source:HGNC Symbol;Acc:HGNC:9607]	PTHLH	1.6186	2.56788e-10		ENSG00000090889.12	kinesin family member 4A [Source:HGNC Symbol;Acc:HGNC:13339]	KIF4A	-1.53174	5.47663e-13
ENSG00000154553.15	PDZ and LIM domain 3 [Source:HGNC Symbol;Acc:HGNC:20767]	PDLIM3	1.6138	0.00078767		ENSG00000178999.13	aurora kinase B [Source:HGNC Symbol;Acc:HGNC:11390]	AURKB	-1.52421	1.82053e-10
ENSG00000128917.8	delta like canonical Notch ligand 4 [Source:HGNC Symbol;Acc:HGNC:2910]	DLL4	1.61319	3.31393e-10		ENSG00000173320.12	storkhead box 2 [Source:HGNC Symbol;Acc:HGNC:25450]	STOX2	-1.52197	8.11186e-06
ENSG00000229644.6	nicotinamide phosphoribosyltransferase pseudogene 1 [Source:HGNC Symbol;Acc:HGNC:17633]	NAMPTP1	1.60655	2.33094e-09		ENSG00000198768.10	APC down-regulated 1 like [Source:HGNC Symbol;Acc:HGNC:26892]	APCDD1L	-1.51627	7.02488e-06
ENSG00000108830.10	Rho family GTPase 2 [Source:HGNC Symbol;Acc:HGNC:18315]	RND2	1.60518	6.22657e-08		ENSG00000157766.16	aggrecan [Source:HGNC Symbol;Acc:HGNC:319]	ACAN	-1.51556	2.72361e-12
ENSG00000154856.13	APC down-regulated 1 [Source:HGNC Symbol;Acc:HGNC:15718]	APCDD1	1.60231	1.82192e-08		ENSG00000132000.13	podocan like 1 [Source:HGNC Symbol;Acc:HGNC:26275]	PODNL1	-1.50713	5.97582e-08
ENSG00000112096.18	superoxide dismutase 2 [Source:HGNC Symbol;Acc:HGNC:11180]	SOD2	1.59628	2.18323e-09		ENSG00000173705.9	sushi domain containing 5 [Source:HGNC Symbol;Acc:HGNC:29061]	SUSD5	-1.50208	1.42221e-05
ENSG00000172296.13	serine palmitoyltransferase long chain base subunit 3 [Source:HGNC Symbol;Acc:HGNC:16253]	SPTLC3	1.59427	5.13702e-07		ENSG00000134222.16	proline and serine rich coiled-coil 1 [Source:HGNC Symbol;Acc:HGNC:24472]	PSRC1	-1.50138	1.97801e-09
ENSG00000196867.7	ZFP28 zinc finger protein [Source:HGNC Symbol;Acc:HGNC:17801]	ZFP28	1.58937	6.37484e-11		ENSG00000106819.12	asporin [Source:HGNC Symbol;Acc:HGNC:14872]	ASPN	-1.49965	0.000179337
ENSG00000266094.7	Ras association domain family member 5 [Source:HGNC Symbol;Acc:HGNC:17609]	RASSF5	1.58917	4.42877e-08		ENSG00000089685.15	baculoviral IAP repeat containing 5 [Source:HGNC Symbol;Acc:HGNC:593]	BIRC5	-1.48785	2.19654e-16
ENSG00000112149.10	CD83 molecule [Source:HGNC Symbol;Acc:HGNC:1703]	CD83	1.58746	0.00018476		ENSG00000167641.11	protein phosphatase 1 regulatory inhibitor subunit 14A [Source:HGNC Symbol;Acc:HGNC:14871]	PPP1R14A	-1.48263	0.00260787
ENSG00000149809.14	transmembrane 7 superfamily member 2 [Source:HGNC Symbol;Acc:HGNC:11863]	TM7SF2	1.57809	1.71164e-08		ENSG00000046889.19	phosphatidylinositol-3,4,5-trisphosphate dependent Rac exchange factor 2 [Source:HGNC Symbol;Acc:HGNC:22950]	PREX2	-1.4774	0.0196314
ENSG00000262655.4	spondin 1 [Source:HGNC Symbol;Acc:HGNC:11252]	SPON1	1.5767	4.97825e-05		ENSG00000138759.19	Fraser extracellular matrix complex subunit 1 [Source:HGNC Symbol;Acc:HGNC:19185]	FRAS1	-1.4739	3.56363e-09
ENSG00000189058.9	apolipoprotein D [Source:HGNC Symbol;Acc:HGNC:612]	APOD	1.56229	1.55339e-14		ENSG00000140416.21	tropomyosin 1 [Source:HGNC Symbol;Acc:HGNC:12010]	TPM1	-1.47317	1.19219e-16
ENSG00000086696.11	hydroxysteroid 17-beta dehydrogenase 2 [Source:HGNC Symbol;Acc:HGNC:5211]	HSD17B2	1.55956	0.00362373		ENSG00000134013.15	lysyl oxidase like 2 [Source:HGNC Symbol;Acc:HGNC:6666]	LOXL2	-1.47108	2.80299e-17
ENSG00000138821.13	solute carrier family 39 member 8 [Source:HGNC Symbol;Acc:HGNC:20862]	SLC39A8	1.55847	1.64834e-07		ENSG00000174939.11	aspartate beta-hydroxylase domain containing 1 [Source:HGNC Symbol;Acc:HGNC:27380]	ASPHD1	-1.47066	4.64365e-08
ENSG00000102802.10	mesenteric estrogen dependent adipogenesis [Source:HGNC Symbol;Acc:HGNC:25926]	MEDAG	1.5562	1.26401e-07		ENSG00000275342.4	PEAK1 related, kinase-activating pseudokinase 1 [Source:HGNC Symbol;Acc:HGNC:25438]	PRAG1	-1.46842	3.36392e-11
ENSG00000103710.11	RAS like family 12 [Source:HGNC Symbol;Acc:HGNC:30289]	RASL12	1.54649	3.58076e-06		ENSG00000072571.20	hyaluronan mediated motility receptor [Source:HGNC Symbol;Acc:HGNC:5012]	HMMR	-1.46801	1.22548e-08
ENSG00000173451.7	THAP domain containing 2 [Source:HGNC Symbol;Acc:HGNC:20854]	THAP2	1.5424	0.00094143		ENSG00000013810.19	transforming acidic coiled-coil containing protein 3 [Source:HGNC Symbol;Acc:HGNC:11524]	TACC3	-1.46135	7.07019e-16
ENSG00000162924.14	REL proto-oncogene, NF-kB subunit [Source:HGNC Symbol;Acc:HGNC:9954]	REL	1.54073	3.46917e-06		ENSG00000137812.19	kinetochore scaffold 1 [Source:HGNC Symbol;Acc:HGNC:24054]	KNL1	-1.45903	1.78248e-09
ENSG00000164116.16	guanylate cyclase 1 soluble subunit alpha 1 [Source:HGNC Symbol;Acc:HGNC:4685]	GUCY1A1	1.53892	1.347e-12		ENSG00000154920.14	essential meiotic structure-specific endonuclease 1 [Source:HGNC Symbol;Acc:HGNC:24965]	EME1	-1.45441	8.27355e-06
ENSG00000115267.7	interferon induced with helicase C domain 1 [Source:HGNC Symbol;Acc:HGNC:18873]	IFIH1	1.53508	5.26322e-09		ENSG00000142945.13	kinesin family member 2C [Source:HGNC Symbol;Acc:HGNC:6393]	KIF2C	-1.4461	4.11628e-07
ENSG00000160326.14	solute carrier family 2 member 6 [Source:HGNC Symbol;Acc:HGNC:11011]	SLC2A6	1.53268	4.28724e-17		ENSG00000259426.5	novel transcript, antisense to PAQR5	'	-1.43981	0.000304497
ENSG00000119917.14	interferon induced protein with tetratricopeptide repeats 3 [Source:HGNC Symbol;Acc:HGNC:5411]	IFIT3	1.5283	0.00012854		ENSG00000088325.16	TPX2, microtubule nucleation factor [Source:HGNC Symbol;Acc:HGNC:1249]	TPX2	-1.42812	9.75272e-16
ENSG00000153094.23	BCL2 like 11 [Source:HGNC Symbol;Acc:HGNC:994]	BCL2L11	1.52268	2.54044e-08		ENSG00000148773.14	marker of proliferation Ki-67 [Source:HGNC Symbol;Acc:HGNC:7107]	MKI67	-1.41211	1.4365e-09
ENSG00000177272.9	potassium voltage-gated channel subfamily A member 3 [Source:HGNC Symbol;Acc:HGNC:6221]	KCNA3	1.51872	2.41669e-07		ENSG00000183691.4	noggin [Source:HGNC Symbol;Acc:HGNC:7866]	NOG	-1.40704	0.000969719
ENSG00000214814.7	fer-1 like family member 6 [Source:HGNC Symbol;Acc:HGNC:28065]	FER1L6	1.5147	0.000563736		ENSG00000225138.7	SLC9A3 antisense RNA 1 [Source:HGNC Symbol;Acc:HGNC:40550]	SLC9A3-AS1	-1.40633	3.09171e-06
ENSG00000249790.2	novel transcript	'	1.51326	0.00643473		ENSG00000105088.8	olfactomedin 2 [Source:NCBI gene;Acc:93145]	'	-1.40535	1.96568e-15
ENSG00000205221.12	vitrin [Source:HGNC Symbol;Acc:HGNC:12697]	VIT	1.51296	3.0664e-06		ENSG00000165521.15	EMAP like 5 [Source:NCBI gene;Acc:161436]	'	-1.40362	0.000233286
ENSG00000261625.1	novel transcript, overlapping to MRGPRF	'	1.51011	2.27536e-06		ENSG00000128591.15	filamin C [Source:HGNC Symbol;Acc:HGNC:3756]	FLNC	-1.40289	1.24446e-11
ENSG00000149289.11	zinc finger CCCH-type containing 12C [Source:HGNC Symbol;Acc:HGNC:29362]	ZC3H12C	1.50411	3.62316e-06		ENSG00000259768.5	novel transcript, antisense to ZFHX3	'	-1.40177	0.000134815
ENSG00000157514.16	TSC22 domain family member 3 [Source:HGNC Symbol;Acc:HGNC:3051]	TSC22D3	1.5	1.02665e-10		ENSG00000164674.15	synaptotagmin like 3 [Source:HGNC Symbol;Acc:HGNC:15587]	SYTL3	-1.3962	0.000240611
ENSG00000187608.9	ISG15 ubiquitin-like modifier [Source:HGNC Symbol;Acc:HGNC:4053]	ISG15	1.49535	0.000247862		ENSG00000186150.4	ubiquitin like 4B [Source:HGNC Symbol;Acc:HGNC:32309]	UBL4B	-1.3912	0.000375221
ENSG00000147408.14	chondroitin sulfate N-acetylgalactosaminyltransferase 1 [Source:HGNC Symbol;Acc:HGNC:24290]	CSGALNACT1	1.49507	0.000166301		ENSG00000165996.14	3-hydroxyacyl-CoA dehydratase 1 [Source:HGNC Symbol;Acc:HGNC:9639]	HACD1	-1.38988	1.01754e-08
ENSG00000196407.12	thioesterase superfamily member 5 [Source:HGNC Symbol;Acc:HGNC:26755]	THEM5	1.49267	0.000312311		ENSG00000106483.12	secreted frizzled related protein 4 [Source:HGNC Symbol;Acc:HGNC:10778]	SFRP4	-1.38411	9.56808e-07
ENSG00000119922.10	interferon induced protein with tetratricopeptide repeats 2 [Source:HGNC Symbol;Acc:HGNC:5409]	IFIT2	1.49077	1.42352e-06		ENSG00000053747.16	laminin subunit alpha 3 [Source:HGNC Symbol;Acc:HGNC:6483]	LAMA3	-1.37917	1.41296e-11
ENSG00000197959.14	dynamin 3 [Source:HGNC Symbol;Acc:HGNC:29125]	DNM3	1.48752	0.000469139		ENSG00000108821.13	collagen type I alpha 1 chain [Source:HGNC Symbol;Acc:HGNC:2197]	COL1A1	-1.37562	1.63854e-08
ENSG00000131979.19	GTP cyclohydrolase 1 [Source:HGNC Symbol;Acc:HGNC:4193]	GCH1	1.48722	0.000453831		ENSG00000070404.10	follistatin like 3 [Source:HGNC Symbol;Acc:HGNC:3973]	FSTL3	-1.36351	3.38156e-11
ENSG00000125740.14	FosB proto-oncogene, AP-1 transcription factor subunit [Source:HGNC Symbol;Acc:HGNC:3797]	FOSB	1.4865	0.00740363		ENSG00000112742.10	TTK protein kinase [Source:HGNC Symbol;Acc:HGNC:12401]	TTK	-1.36276	1.63425e-08
ENSG00000105835.12	nicotinamide phosphoribosyltransferase [Source:HGNC Symbol;Acc:HGNC:30092]	NAMPT	1.48298	1.36499e-10		ENSG00000096696.14	desmoplakin [Source:HGNC Symbol;Acc:HGNC:3052]	DSP	-1.35732	0.00104952
ENSG00000125730.16	complement C3 [Source:HGNC Symbol;Acc:HGNC:1318]	C3	1.48173	7.48258e-14		ENSG00000219438.8	family with sequence similarity 19 member A5, C-C motif chemokine like [Source:HGNC Symbol;Acc:HGNC:21592]	FAM19A5	-1.34771	0.000365691
ENSG00000145283.7	solute carrier family 10 member 6 [Source:HGNC Symbol;Acc:HGNC:30603]	SLC10A6	1.47759	0.000171434		ENSG00000183307.3	transmembrane protein 121B [Source:HGNC Symbol;Acc:HGNC:1844]	TMEM121B	-1.3404	3.16834e-05
ENSG00000162772.17	activating transcription factor 3 [Source:HGNC Symbol;Acc:HGNC:785]	ATF3	1.47754	6.74304e-05		ENSG00000129810.15	shugoshin 1 [Source:HGNC Symbol;Acc:HGNC:25088]	SGO1	-1.34037	0.000585667
ENSG00000112972.15	3-hydroxy-3-methylglutaryl-CoA synthase 1 [Source:HGNC Symbol;Acc:HGNC:5007]	HMGCS1	1.47079	4.47918e-17		ENSG00000182010.11	rhotekin 2 [Source:HGNC Symbol;Acc:HGNC:19364]	RTKN2	-1.32917	9.85994e-05
ENSG00000171766.16	glycine amidinotransferase [Source:HGNC Symbol;Acc:HGNC:4175]	GATM	1.4653	7.02917e-05		ENSG00000146197.9	signal peptide, CUB domain and EGF like domain containing 3 [Source:HGNC Symbol;Acc:HGNC:13655]	SCUBE3	-1.32669	0.00121693
ENSG00000196972.9	small integral membrane protein 10 like 2B [Source:HGNC Symbol;Acc:HGNC:34500]	SMIM10L2B	1.46365	0.000343927		ENSG00000116014.10	KISS1 receptor [Source:HGNC Symbol;Acc:HGNC:4510]	KISS1R	-1.32584	0.002018
ENSG00000254245.2	protocadherin gamma subfamily A, 3 [Source:HGNC Symbol;Acc:HGNC:8701]	PCDHGA3	1.46016	4.50579e-05		ENSG00000138182.14	kinesin family member 20B [Source:HGNC Symbol;Acc:HGNC:7212]	KIF20B	-1.32535	1.92301e-08
ENSG00000134201.12	glutathione S-transferase mu 5 [Source:HGNC Symbol;Acc:HGNC:4637]	GSTM5	1.45449	2.85492e-06		ENSG00000102109.9	proprotein convertase subtilisin/kexin type 1 inhibitor [Source:HGNC Symbol;Acc:HGNC:17301]	PCSK1N	-1.32373	0.0019409
ENSG00000165995.20	calcium voltage-gated channel auxiliary subunit beta 2 [Source:HGNC Symbol;Acc:HGNC:1402]	CACNB2	1.4506	0.00134165		ENSG00000224163.4	pseudogene similar to part of filamin C, gamma (actin binding protein 280) (FLNC)	'	-1.32297	9.13823e-05
ENSG00000164440.15	taxilin beta [Source:HGNC Symbol;Acc:HGNC:21617]	TXLNB	1.44537	0.000753157		ENSG00000246859.2	STARD4 antisense RNA 1 [Source:HGNC Symbol;Acc:HGNC:44117]	STARD4-AS1	-1.31988	2.29564e-05
ENSG00000162692.12	vascular cell adhesion molecule 1 [Source:HGNC Symbol;Acc:HGNC:12663]	VCAM1	1.43882	1.06601e-05		ENSG00000162496.9	dehydrogenase/reductase 3 [Source:HGNC Symbol;Acc:HGNC:17693]	DHRS3	-1.30774	2.19955e-14
ENSG00000065675.14	protein kinase C theta [Source:HGNC Symbol;Acc:HGNC:9410]	PRKCQ	1.4334	0.00118767		ENSG00000154319.16	family with sequence similarity 167 member A [Source:HGNC Symbol;Acc:HGNC:15549]	FAM167A	-1.30411	8.97198e-10
ENSG00000104213.12	platelet derived growth factor receptor like [Source:HGNC Symbol;Acc:HGNC:8805]	PDGFRL	1.43121	1.04576e-09		ENSG00000149596.6	junctophilin 2 [Source:HGNC Symbol;Acc:HGNC:14202]	JPH2	-1.30048	0.00148041
ENSG00000123610.5	TNF alpha induced protein 6 [Source:HGNC Symbol;Acc:HGNC:11898]	TNFAIP6	1.4307	1.11899e-15		ENSG00000165092.13	aldehyde dehydrogenase 1 family member A1 [Source:HGNC Symbol;Acc:HGNC:402]	ALDH1A1	-1.29887	0.000914735
ENSG00000167508.12	mevalonate diphosphate decarboxylase [Source:HGNC Symbol;Acc:HGNC:7529]	MVD	1.42825	1.28616e-11		ENSG00000133216.16	EPH receptor B2 [Source:HGNC Symbol;Acc:HGNC:3393]	EPHB2	-1.29663	6.80241e-10
ENSG00000172156.3	C-C motif chemokine ligand 11 [Source:HGNC Symbol;Acc:HGNC:10610]	CCL11	1.42557	2.01371e-09		ENSG00000168874.13	atonal bHLH transcription factor 8 [Source:HGNC Symbol;Acc:HGNC:24126]	ATOH8	-1.2878	2.39184e-05
ENSG00000180616.9	somatostatin receptor 2 [Source:HGNC Symbol;Acc:HGNC:11331]	SSTR2	1.42155	1.14369e-06		ENSG00000161692.18	DBF4 zinc finger B [Source:HGNC Symbol;Acc:HGNC:17883]	DBF4B	-1.28758	1.98077e-08
ENSG00000157150.5	TIMP metallopeptidase inhibitor 4 [Source:HGNC Symbol;Acc:HGNC:11823]	TIMP4	1.42151	0.000165701		ENSG00000002933.9	transmembrane protein 176A [Source:HGNC Symbol;Acc:HGNC:24930]	TMEM176A	-1.28287	0.00300591
ENSG00000237232.7	ZNF295 antisense RNA 1 [Source:HGNC Symbol;Acc:HGNC:23130]	ZNF295-AS1	1.42013	0.0131771		ENSG00000071539.14	thyroid hormone receptor interactor 13 [Source:HGNC Symbol;Acc:HGNC:12307]	TRIP13	-1.27373	5.3424e-09
ENSG00000151789.12	zinc finger protein 385D [Source:HGNC Symbol;Acc:HGNC:26191]	ZNF385D	1.41726	2.54538e-06		ENSG00000067177.15	phosphorylase kinase regulatory subunit alpha 1 [Source:HGNC Symbol;Acc:HGNC:8925]	PHKA1	-1.27294	0.0034898
ENSG00000052802.13	methylsterol monooxygenase 1 [Source:HGNC Symbol;Acc:HGNC:10545]	MSMO1	1.4144	3.76513e-12		ENSG00000135480.16	keratin 7 [Source:HGNC Symbol;Acc:HGNC:6445]	KRT7	-1.26932	0.00141497
ENSG00000137752.24	caspase 1 [Source:HGNC Symbol;Acc:HGNC:1499]	CASP1	1.40973	5.02873e-08		ENSG00000138623.10	semaphorin 7A (John Milton Hagen blood group) [Source:HGNC Symbol;Acc:HGNC:10741]	SEMA7A	-1.26821	4.23685e-09
ENSG00000067064.11	isopentenyl-diphosphate delta isomerase 1 [Source:HGNC Symbol;Acc:HGNC:5387]	IDI1	1.39919	1.67324e-12		ENSG00000113361.13	cadherin 6 [Source:HGNC Symbol;Acc:HGNC:1765]	CDH6	-1.26799	3.08814e-09
ENSG00000131094.4	complement C1q like 1 [Source:HGNC Symbol;Acc:HGNC:24182]	C1QL1	1.39745	0.000364205		ENSG00000174640.13	solute carrier organic anion transporter family member 2A1 [Source:HGNC Symbol;Acc:HGNC:10955]	SLCO2A1	-1.26798	4.2708e-08
ENSG00000155962.13	chloride intracellular channel 2 [Source:HGNC Symbol;Acc:HGNC:2063]	CLIC2	1.39559	1.37268e-10		ENSG00000104081.14	Bcl2 modifying factor [Source:HGNC Symbol;Acc:HGNC:24132]	BMF	-1.26797	0.000248181
ENSG00000152402.10	guanylate cyclase 1 soluble subunit alpha 2 [Source:HGNC Symbol;Acc:HGNC:4684]	GUCY1A2	1.39306	8.10436e-07		ENSG00000129195.16	PICALM interacting mitotic regulator [Source:HGNC Symbol;Acc:HGNC:25483]	PIMREG	-1.25797	1.57138e-09
ENSG00000141682.11	phorbol-12-myristate-13-acetate-induced protein 1 [Source:HGNC Symbol;Acc:HGNC:9108]	PMAIP1	1.38915	3.01172e-06		ENSG00000026036.22	RTEL1-TNFRSF6B readthrough (NMD candidate) [Source:HGNC Symbol;Acc:HGNC:44095]	RTEL1-TNFRSF6B	-1.25703	5.17899e-05
ENSG00000185885.16	interferon induced transmembrane protein 1 [Source:HGNC Symbol;Acc:HGNC:5412]	IFITM1	1.38088	7.06248e-05		ENSG00000158246.8	terminal nucleotidyltransferase 5B [Source:HGNC Symbol;Acc:HGNC:28273]	TENT5B	-1.25651	9.95366e-05
ENSG00000161940.10	BCL6B, transcription repressor [Source:HGNC Symbol;Acc:HGNC:1002]	BCL6B	1.37878	0.000368422		ENSG00000157456.8	cyclin B2 [Source:HGNC Symbol;Acc:HGNC:1580]	CCNB2	-1.24853	7.04372e-10
ENSG00000008735.14	mitogen-activated protein kinase 8 interacting protein 2 [Source:HGNC Symbol;Acc:HGNC:6883]	MAPK8IP2	1.37029	9.87696e-05		ENSG00000163808.17	kinesin family member 15 [Source:HGNC Symbol;Acc:HGNC:17273]	KIF15	-1.24287	1.84448e-07
ENSG00000126561.16	signal transducer and activator of transcription 5A [Source:HGNC Symbol;Acc:HGNC:11366]	STAT5A	1.36996	2.80509e-15		ENSG00000103942.13	homer scaffold protein 2 [Source:HGNC Symbol;Acc:HGNC:17513]	HOMER2	-1.24257	0.00701462
ENSG00000196611.5	matrix metallopeptidase 1 [Source:HGNC Symbol;Acc:HGNC:7155]	MMP1	1.36579	0.000710619		ENSG00000106366.8	serpin family E member 1 [Source:HGNC Symbol;Acc:HGNC:8583]	SERPINE1	-1.24132	1.99723e-07
ENSG00000153132.13	calmegin [Source:HGNC Symbol;Acc:HGNC:2060]	CLGN	1.35823	0.000294567		ENSG00000066230.11	solute carrier family 9 member A3 [Source:HGNC Symbol;Acc:HGNC:11073]	SLC9A3	-1.24028	0.00151853
ENSG00000235823.2	oligodendrocyte maturation-associated long intergenic non-coding RNA [Source:HGNC Symbol;Acc:HGNC:28060]	OLMALINC	1.35771	0.000348465		ENSG00000136378.15	ADAM metallopeptidase with thrombospondin type 1 motif 7 [Source:HGNC Symbol;Acc:HGNC:223]	ADAMTS7	-1.23812	6.09209e-08
ENSG00000164056.11	sprouty RTK signaling antagonist 1 [Source:HGNC Symbol;Acc:HGNC:11269]	SPRY1	1.35002	4.92757e-05		ENSG00000186193.9	suppressor APC domain containing 2 [Source:HGNC Symbol;Acc:HGNC:28055]	SAPCD2	-1.23805	3.4521e-05
ENSG00000133935.6	ergosterol biosynthesis 28 homolog [Source:HGNC Symbol;Acc:HGNC:1187]	ERG28	1.34417	2.0616e-09		ENSG00000105976.15	MET proto-oncogene, receptor tyrosine kinase [Source:HGNC Symbol;Acc:HGNC:7029]	MET	-1.23798	2.49144e-09
ENSG00000138615.6	cartilage intermediate layer protein [Source:HGNC Symbol;Acc:HGNC:1980]	CILP	1.34383	0.00110725		ENSG00000203805.10	phospholipid phosphatase 4 [Source:HGNC Symbol;Acc:HGNC:23531]	PLPP4	-1.2374	0.00779229
ENSG00000100906.10	NFKB inhibitor alpha [Source:HGNC Symbol;Acc:HGNC:7797]	NFKBIA	1.33691	3.96405e-08		ENSG00000139734.18	diaphanous related formin 3 [Source:HGNC Symbol;Acc:HGNC:15480]	DIAPH3	-1.23461	8.15139e-08
ENSG00000163638.13	ADAM metallopeptidase with thrombospondin type 1 motif 9 [Source:HGNC Symbol;Acc:HGNC:13202]	ADAMTS9	1.32668	1.35551e-05		ENSG00000168078.10	PDZ binding kinase [Source:HGNC Symbol;Acc:HGNC:18282]	PBK	-1.23223	9.94188e-06
ENSG00000147862.17	nuclear factor I B [Source:HGNC Symbol;Acc:HGNC:7785]	NFIB	1.31728	9.8588e-06		ENSG00000100889.11	phosphoenolpyruvate carboxykinase 2, mitochondrial [Source:HGNC Symbol;Acc:HGNC:8725]	PCK2	-1.23079	2.98748e-14
ENSG00000134107.4	basic helix-loop-helix family member e40 [Source:HGNC Symbol;Acc:HGNC:1046]	BHLHE40	1.31644	3.85106e-08		ENSG00000135069.14	phosphoserine aminotransferase 1 [Source:HGNC Symbol;Acc:HGNC:19129]	PSAT1	-1.22823	8.24263e-09
ENSG00000185070.11	fibronectin leucine rich transmembrane protein 2 [Source:HGNC Symbol;Acc:HGNC:3761]	FLRT2	1.31444	6.70123e-12		ENSG00000079156.17	oxysterol binding protein like 6 [Source:HGNC Symbol;Acc:HGNC:16388]	OSBPL6	-1.22637	0.000776333
ENSG00000162407.9	phospholipid phosphatase 3 [Source:HGNC Symbol;Acc:HGNC:9229]	PLPP3	1.31346	4.3035e-13		ENSG00000101210.12	eukaryotic translation elongation factor 1 alpha 2 [Source:HGNC Symbol;Acc:HGNC:3192]	EEF1A2	-1.22449	0.00243067
ENSG00000129682.16	fibroblast growth factor 13 [Source:HGNC Symbol;Acc:HGNC:3670]	FGF13	1.31206	7.59369e-05		ENSG00000161249.21	dermokine [Source:HGNC Symbol;Acc:HGNC:25063]	DMKN	-1.22416	1.11288e-07
ENSG00000120658.13	ecto-NOX disulfide-thiol exchanger 1 [Source:HGNC Symbol;Acc:HGNC:25474]	ENOX1	1.31194	4.40413e-09		ENSG00000073670.14	ADAM metallopeptidase domain 11 [Source:HGNC Symbol;Acc:HGNC:189]	ADAM11	-1.22385	0.000626568
ENSG00000144485.11	hes family bHLH transcription factor 6 [Source:HGNC Symbol;Acc:HGNC:18254]	HES6	1.30975	1.31198e-08		ENSG00000186185.13	kinesin family member 18B [Source:HGNC Symbol;Acc:HGNC:27102]	KIF18B	-1.21731	4.40028e-07
ENSG00000164949.8	GTP binding protein overexpressed in skeletal muscle [Source:HGNC Symbol;Acc:HGNC:4234]	GEM	1.3096	9.55467e-07		ENSG00000170571.12	embigin [Source:HGNC Symbol;Acc:HGNC:30465]	EMB	-1.21278	0.00936268
ENSG00000103742.12	immunoglobulin superfamily DCC subclass member 4 [Source:HGNC Symbol;Acc:HGNC:13770]	IGDCC4	1.30745	1.31525e-08		ENSG00000158258.16	calsyntenin 2 [Source:HGNC Symbol;Acc:HGNC:17448]	CLSTN2	-1.21263	7.22083e-05
ENSG00000177363.5	LRRN4 C-terminal like [Source:HGNC Symbol;Acc:HGNC:33724]	LRRN4CL	1.30531	9.47064e-07		ENSG00000163535.18	shugoshin 2 [Source:HGNC Symbol;Acc:HGNC:30812]	SGO2	-1.21195	5.00862e-06
ENSG00000113161.16	3-hydroxy-3-methylglutaryl-CoA reductase [Source:HGNC Symbol;Acc:HGNC:5006]	HMGCR	1.30527	3.05919e-11		ENSG00000138180.15	centrosomal protein 55 [Source:HGNC Symbol;Acc:HGNC:1161]	CEP55	-1.21016	1.02801e-08
ENSG00000165029.16	ATP binding cassette subfamily A member 1 [Source:HGNC Symbol;Acc:HGNC:29]	ABCA1	1.30178	6.03428e-12		ENSG00000160161.9	cartilage intermediate layer protein 2 [Source:HGNC Symbol;Acc:HGNC:24213]	CILP2	-1.20192	3.8997e-05
ENSG00000134508.12	Cdk5 and Abl enzyme substrate 1 [Source:HGNC Symbol;Acc:HGNC:25097]	CABLES1	1.30031	5.216e-10		ENSG00000081923.13	ATPase phospholipid transporting 8B1 [Source:HGNC Symbol;Acc:HGNC:3706]	ATP8B1	-1.19982	0.000110356
ENSG00000172893.15	7-dehydrocholesterol reductase [Source:HGNC Symbol;Acc:HGNC:2860]	DHCR7	1.29892	4.54654e-08		ENSG00000140092.14	fibulin 5 [Source:HGNC Symbol;Acc:HGNC:3602]	FBLN5	-1.19928	3.0904e-08
ENSG00000105855.10	integrin subunit beta 8 [Source:HGNC Symbol;Acc:HGNC:6163]	ITGB8	1.29724	1.17952e-06		ENSG00000124191.18	TOX high mobility group box family member 2 [Source:HGNC Symbol;Acc:HGNC:16095]	TOX2	-1.19818	2.76155e-05
ENSG00000169594.13	basonuclin 1 [Source:HGNC Symbol;Acc:HGNC:1081]	BNC1	1.29675	6.38752e-07		ENSG00000171680.21	pleckstrin homology and RhoGEF domain containing G5 [Source:HGNC Symbol;Acc:HGNC:29105]	PLEKHG5	-1.19814	0.00258555
ENSG00000159164.10	synaptic vesicle glycoprotein 2A [Source:HGNC Symbol;Acc:HGNC:20566]	SV2A	1.29581	1.61471e-08		ENSG00000150938.10	cysteine rich transmembrane BMP regulator 1 [Source:HGNC Symbol;Acc:HGNC:2359]	CRIM1	-1.19555	1.48402e-09
ENSG00000123892.12	RAB38, member RAS oncogene family [Source:HGNC Symbol;Acc:HGNC:9776]	RAB38	1.29088	0.00036269		ENSG00000078018.19	microtubule associated protein 2 [Source:HGNC Symbol;Acc:HGNC:6839]	MAP2	-1.19086	3.5563e-05
ENSG00000172572.6	phosphodiesterase 3A [Source:HGNC Symbol;Acc:HGNC:8778]	PDE3A	1.28812	0.00180356		ENSG00000156398.13	sideroflexin 2 [Source:HGNC Symbol;Acc:HGNC:16086]	SFXN2	-1.19059	0.000996487
ENSG00000143127.13	integrin subunit alpha 10 [Source:HGNC Symbol;Acc:HGNC:6135]	ITGA10	1.288	0.000198591		ENSG00000142949.17	protein tyrosine phosphatase, receptor type F [Source:HGNC Symbol;Acc:HGNC:9670]	PTPRF	-1.18994	3.05934e-12
ENSG00000162777.17	DENN domain containing 2D [Source:HGNC Symbol;Acc:HGNC:26192]	DENND2D	1.28611	1.26827e-06		ENSG00000206262.9	FOXL2 neighbor [Source:HGNC Symbol;Acc:HGNC:34428]	FOXL2NB	-1.18289	0.0281537
ENSG00000121769.7	fatty acid binding protein 3 [Source:HGNC Symbol;Acc:HGNC:3557]	FABP3	1.28597	0.000269727		ENSG00000104881.16	protein phosphatase 1 regulatory subunit 13 like [Source:HGNC Symbol;Acc:HGNC:18838]	PPP1R13L	-1.18246	3.73863e-05
ENSG00000132481.7	tripartite motif containing 47 [Source:NCBI gene;Acc:91107]	'	1.28279	1.83477e-10		ENSG00000178752.16	erythroferrone [Source:HGNC Symbol;Acc:HGNC:26727]	ERFE	-1.18132	0.00540496
ENSG00000164070.12	heat shock protein family A (Hsp70) member 4 like [Source:HGNC Symbol;Acc:HGNC:17041]	HSPA4L	1.28123	6.40703e-06		ENSG00000128165.9	adrenomedullin 2 [Source:HGNC Symbol;Acc:HGNC:28898]	ADM2	-1.17533	1.20489e-07
ENSG00000163644.15	protein phosphatase, Mg2+/Mn2+ dependent 1K [Source:HGNC Symbol;Acc:HGNC:25415]	PPM1K	1.27616	1.13609e-07		ENSG00000076382.17	sperm associated antigen 5 [Source:HGNC Symbol;Acc:HGNC:13452]	SPAG5	-1.17417	4.38554e-07
ENSG00000131069.20	acyl-CoA synthetase short chain family member 2 [Source:HGNC Symbol;Acc:HGNC:15814]	ACSS2	1.27275	7.54672e-09		ENSG00000006025.12	oxysterol binding protein like 7 [Source:NCBI gene;Acc:114881]	'	-1.17296	0.00393007
ENSG00000144476.6	atypical chemokine receptor 3 [Source:HGNC Symbol;Acc:HGNC:23692]	ACKR3	1.27047	2.54129e-05		ENSG00000130508.11	peroxidasin [Source:HGNC Symbol;Acc:HGNC:14966]	PXDN	-1.17205	4.17548e-13
ENSG00000186480.13	insulin induced gene 1 [Source:HGNC Symbol;Acc:HGNC:6083]	INSIG1	1.2703	8.16365e-10		ENSG00000137804.13	nucleolar and spindle associated protein 1 [Source:HGNC Symbol;Acc:HGNC:18538]	NUSAP1	-1.1705	3.38963e-05
ENSG00000095951.17	human immunodeficiency virus type I enhancer binding protein 1 [Source:HGNC Symbol;Acc:HGNC:4920]	HIVEP1	1.26819	3.97229e-09		ENSG00000112183.15	RNA binding motif protein 24 [Source:HGNC Symbol;Acc:HGNC:21539]	RBM24	-1.17032	0.000580805
ENSG00000163735.7	C-X-C motif chemokine ligand 5 [Source:HGNC Symbol;Acc:HGNC:10642]	CXCL5	1.26578	0.0104332		ENSG00000144837.9	phospholipase A1 member A [Source:HGNC Symbol;Acc:HGNC:17661]	PLA1A	-1.16894	0.0142993
ENSG00000127951.7	fibrinogen like 2 [Source:HGNC Symbol;Acc:HGNC:3696]	FGL2	1.26557	2.34518e-08		ENSG00000075275.16	cadherin EGF LAG seven-pass G-type receptor 1 [Source:HGNC Symbol;Acc:HGNC:1850]	CELSR1	-1.16886	0.000997424
ENSG00000197093.11	galactose-3-O-sulfotransferase 4 [Source:HGNC Symbol;Acc:HGNC:24145]	GAL3ST4	1.26438	1.82221e-06		ENSG00000087076.9	hydroxysteroid 17-beta dehydrogenase 14 [Source:HGNC Symbol;Acc:HGNC:23238]	HSD17B14	-1.16794	0.0152304
ENSG00000166670.10	matrix metallopeptidase 10 [Source:HGNC Symbol;Acc:HGNC:7156]	MMP10	1.26295	0.00101519		ENSG00000128944.13	kinetochore localized astrin (SPAG5) binding protein [Source:HGNC Symbol;Acc:HGNC:30767]	KNSTRN	-1.16674	2.2131e-07
ENSG00000170577.8	SIX homeobox 2 [Source:HGNC Symbol;Acc:HGNC:10888]	SIX2	1.25534	7.68458e-06		ENSG00000135451.13	trophinin associated protein [Source:HGNC Symbol;Acc:HGNC:12327]	TROAP	-1.16523	1.0462e-07
ENSG00000132274.16	tripartite motif containing 22 [Source:HGNC Symbol;Acc:HGNC:16379]	TRIM22	1.25469	1.53525e-06		ENSG00000005884.18	integrin subunit alpha 3 [Source:HGNC Symbol;Acc:HGNC:6139]	ITGA3	-1.15944	1.15333e-07
ENSG00000016402.13	interleukin 20 receptor subunit alpha [Source:HGNC Symbol;Acc:HGNC:6003]	IL20RA	1.24838	0.00197659		ENSG00000135678.12	carboxypeptidase M [Source:HGNC Symbol;Acc:HGNC:2311]	CPM	-1.15774	2.91343e-07
ENSG00000189337.17	kazrin, periplakin interacting protein [Source:HGNC Symbol;Acc:HGNC:29173]	KAZN	1.23961	1.93408e-10		ENSG00000182108.11	Dexi homolog [Source:HGNC Symbol;Acc:HGNC:13267]	DEXI	-1.15673	0.00182286
ENSG00000003436.16	tissue factor pathway inhibitor [Source:HGNC Symbol;Acc:HGNC:11760]	TFPI	1.23474	1.56273e-09		ENSG00000187840.5	eukaryotic translation initiation factor 4E binding protein 1 [Source:HGNC Symbol;Acc:HGNC:3288]	EIF4EBP1	-1.15291	2.48554e-12
ENSG00000023445.14	baculoviral IAP repeat containing 3 [Source:HGNC Symbol;Acc:HGNC:591]	BIRC3	1.23364	1.33349e-05		ENSG00000198753.12	plexin B3 [Source:HGNC Symbol;Acc:HGNC:9105]	PLXNB3	-1.15102	0.0177088
ENSG00000144649.9	golgi associated kinase 1A [Source:HGNC Symbol;Acc:HGNC:24485]	GASK1A	1.23298	0.00133928		ENSG00000224259.6	long intergenic non-protein coding RNA 1133 [Source:HGNC Symbol;Acc:HGNC:49447]	LINC01133	-1.14932	7.06558e-05
ENSG00000007944.15	myosin regulatory light chain interacting protein [Source:HGNC Symbol;Acc:HGNC:21155]	MYLIP	1.22884	3.17462e-08		ENSG00000144583.5	membrane associated ring-CH-type finger 4 [Source:HGNC Symbol;Acc:HGNC:29269]	38047	-1.14564	0.00049234
ENSG00000159167.12	stanniocalcin 1 [Source:HGNC Symbol;Acc:HGNC:11373]	STC1	1.22781	0.000136755		ENSG00000101335.10	myosin light chain 9 [Source:HGNC Symbol;Acc:HGNC:15754]	MYL9	-1.1446	2.84749e-07
ENSG00000116711.10	phospholipase A2 group IVA [Source:HGNC Symbol;Acc:HGNC:9035]	PLA2G4A	1.22642	1.84913e-08		ENSG00000175899.14	alpha-2-macroglobulin [Source:HGNC Symbol;Acc:HGNC:7]	A2M	-1.14272	1.12052e-07
ENSG00000226549.3	stearoyl-CoA desaturase pseudogene 1 [Source:HGNC Symbol;Acc:HGNC:10572]	SCDP1	1.22609	0.000312049		ENSG00000171241.9	SHC binding and spindle associated 1 [Source:HGNC Symbol;Acc:HGNC:29547]	SHCBP1	-1.14271	1.01415e-07
ENSG00000119630.14	placental growth factor [Source:HGNC Symbol;Acc:HGNC:8893]	PGF	1.22576	3.04023e-05		ENSG00000263843.1	novel transcript, antisense to SLC25A19	'	-1.13664	0.00399517
ENSG00000150636.17	coiled-coil domain containing 102B [Source:HGNC Symbol;Acc:HGNC:26295]	CCDC102B	1.22022	5.23497e-06		ENSG00000237424.1	FOXD2 adjacent opposite strand RNA 1 [Source:HGNC Symbol;Acc:HGNC:44256]	FOXD2-AS1	-1.13496	0.000897838
ENSG00000159450.12	trichohyalin [Source:HGNC Symbol;Acc:HGNC:11791]	TCHH	1.21892	0.00147774		ENSG00000138347.15	myopalladin [Source:HGNC Symbol;Acc:HGNC:23246]	MYPN	-1.1328	0.00258781
ENSG00000253485.2	protocadherin gamma subfamily A, 5 [Source:HGNC Symbol;Acc:HGNC:8703]	PCDHGA5	1.21803	0.00452786		ENSG00000004777.18	Rho GTPase activating protein 33 [Source:HGNC Symbol;Acc:HGNC:23085]	ARHGAP33	-1.13124	5.01863e-05
ENSG00000000971.15	complement factor H [Source:HGNC Symbol;Acc:HGNC:4883]	CFH	1.21745	2.62618e-07		ENSG00000134986.13	neuronal regeneration related protein [Source:HGNC Symbol;Acc:HGNC:16834]	NREP	-1.12423	1.82214e-06
ENSG00000099194.6	stearoyl-CoA desaturase [Source:HGNC Symbol;Acc:HGNC:10571]	SCD	1.21395	1.76097e-11		ENSG00000134057.15	cyclin B1 [Source:HGNC Symbol;Acc:HGNC:1579]	CCNB1	-1.12108	1.1033e-10
ENSG00000118473.22	SH3 domain GRB2 like endophilin interacting protein 1 [Source:HGNC Symbol;Acc:HGNC:25412]	SGIP1	1.21338	1.40321e-05		ENSG00000130203.10	apolipoprotein E [Source:HGNC Symbol;Acc:HGNC:613]	APOE	-1.12102	9.25274e-08
ENSG00000128284.19	apolipoprotein L3 [Source:HGNC Symbol;Acc:HGNC:14868]	APOL3	1.2079	0.000284719		ENSG00000187498.16	collagen type IV alpha 1 chain [Source:HGNC Symbol;Acc:HGNC:2202]	COL4A1	-1.12068	9.45199e-09
ENSG00000144655.15	cysteine and serine rich nuclear protein 1 [Source:HGNC Symbol;Acc:HGNC:14300]	CSRNP1	1.20244	1.26672e-10		ENSG00000127564.17	protein kinase, membrane associated tyrosine/threonine 1 [Source:HGNC Symbol;Acc:HGNC:29650]	PKMYT1	-1.11917	1.59689e-07
ENSG00000198879.11	Scm like with four mbt domains 2 [Source:HGNC Symbol;Acc:HGNC:20256]	SFMBT2	1.19235	2.00264e-06		ENSG00000070371.16	clathrin heavy chain like 1 [Source:HGNC Symbol;Acc:HGNC:2093]	CLTCL1	-1.11807	0.000103891
ENSG00000244694.7	patched domain containing 4 [Source:HGNC Symbol;Acc:HGNC:21345]	PTCHD4	1.19179	0.000255364		ENSG00000251562.8	metastasis associated lung adenocarcinoma transcript 1 [Source:HGNC Symbol;Acc:HGNC:29665]	MALAT1	-1.11638	1.06117e-09
ENSG00000111331.13	2'-5'-oligoadenylate synthetase 3 [Source:HGNC Symbol;Acc:HGNC:8088]	OAS3	1.19082	2.41014e-07		ENSG00000107719.9	phosphatase domain containing paladin 1 [Source:HGNC Symbol;Acc:HGNC:23530]	PALD1	-1.10114	0.00303425
ENSG00000196352.15	CD55 molecule (Cromer blood group) [Source:HGNC Symbol;Acc:HGNC:2665]	CD55	1.18423	2.02886e-08		ENSG00000105290.12	amyloid beta precursor like protein 1 [Source:HGNC Symbol;Acc:HGNC:597]	APLP1	-1.09736	2.08835e-05
ENSG00000095794.19	cAMP responsive element modulator [Source:HGNC Symbol;Acc:HGNC:2352]	CREM	1.18367	3.18598e-05		ENSG00000138160.6	kinesin family member 11 [Source:HGNC Symbol;Acc:HGNC:6388]	KIF11	-1.0967	1.77494e-07
ENSG00000182463.16	teashirt zinc finger homeobox 2 [Source:HGNC Symbol;Acc:HGNC:13010]	TSHZ2	1.18205	4.91086e-05		ENSG00000169093.16_PAR_Y	acetylserotonin O-methyltransferase like [Source:HGNC Symbol;Acc:HGNC:751]	ASMTL	-1.09228	0.253222
ENSG00000260196.1	antisense to KCNJ11 and overlapping to a novel gene	'	1.17909	1.82017e-06		ENSG00000198467.14	tropomyosin 2 [Source:HGNC Symbol;Acc:HGNC:12011]	TPM2	-1.09188	2.75413e-10
ENSG00000274012.1	RNA, 7SL, cytoplasmic 2 [Source:HGNC Symbol;Acc:HGNC:23134]	RN7SL2	1.17627	0.000386229		ENSG00000076716.9	glypican 4 [Source:HGNC Symbol;Acc:HGNC:4452]	GPC4	-1.09134	2.6597e-06
ENSG00000147383.11	NAD(P) dependent steroid dehydrogenase-like [Source:HGNC Symbol;Acc:HGNC:13398]	NSDHL	1.17215	3.53037e-11		ENSG00000075702.18	WD repeat domain 62 [Source:HGNC Symbol;Acc:HGNC:24502]	WDR62	-1.09132	4.98519e-07
ENSG00000178764.8	zinc fingers and homeoboxes 2 [Source:HGNC Symbol;Acc:HGNC:18513]	ZHX2	1.17209	2.03885e-07		ENSG00000166949.16	SMAD family member 3 [Source:HGNC Symbol;Acc:HGNC:6769]	SMAD3	-1.0906	3.97833e-07
ENSG00000158296.14	solute carrier family 13 member 3 [Source:HGNC Symbol;Acc:HGNC:14430]	SLC13A3	1.17142	8.03523e-05		ENSG00000130748.7	transmembrane protein 160 [Source:HGNC Symbol;Acc:HGNC:26042]	TMEM160	-1.08935	0.000123446
ENSG00000124749.17	collagen type XXI alpha 1 chain [Source:HGNC Symbol;Acc:HGNC:17025]	COL21A1	1.1695	0.00022607		ENSG00000126522.16	argininosuccinate lyase [Source:HGNC Symbol;Acc:HGNC:746]	ASL	-1.0885	1.04597e-05
ENSG00000101017.13	CD40 molecule [Source:HGNC Symbol;Acc:HGNC:11919]	CD40	1.16881	6.85562e-05		ENSG00000172889.16	EGF like domain multiple 7 [Source:HGNC Symbol;Acc:HGNC:20594]	EGFL7	-1.08849	8.40261e-05
ENSG00000132334.16	protein tyrosine phosphatase, receptor type E [Source:HGNC Symbol;Acc:HGNC:9669]	PTPRE	1.16788	0.0516144		ENSG00000169271.3	heat shock protein family B (small) member 3 [Source:HGNC Symbol;Acc:HGNC:5248]	HSPB3	-1.08188	0.000584719
ENSG00000178695.5	potassium channel tetramerization domain containing 12 [Source:HGNC Symbol;Acc:HGNC:14678]	KCTD12	1.16744	1.30942e-09		ENSG00000100285.9	neurofilament heavy [Source:HGNC Symbol;Acc:HGNC:7737]	NEFH	-1.08187	0.00750232
ENSG00000178445.9	glycine decarboxylase [Source:HGNC Symbol;Acc:HGNC:4313]	GLDC	1.16451	0.0482185		ENSG00000164638.10	solute carrier family 29 member 4 [Source:HGNC Symbol;Acc:HGNC:23097]	SLC29A4	-1.08101	0.000240626
ENSG00000137033.11	interleukin 33 [Source:HGNC Symbol;Acc:HGNC:16028]	IL33	1.1634	0.0168027		ENSG00000103995.14	centrosomal protein 152 [Source:HGNC Symbol;Acc:HGNC:29298]	CEP152	-1.08081	6.79191e-05
ENSG00000134326.11	cytidine/uridine monophosphate kinase 2 [Source:HGNC Symbol;Acc:HGNC:27015]	CMPK2	1.16194	5.222e-05		ENSG00000081059.20	transcription factor 7 [Source:HGNC Symbol;Acc:HGNC:11639]	TCF7	-1.07438	1.26997e-05
ENSG00000197747.9	S100 calcium binding protein A10 [Source:HGNC Symbol;Acc:HGNC:10487]	S100A10	1.15713	5.20928e-06		ENSG00000177663.13	interleukin 17 receptor A [Source:HGNC Symbol;Acc:HGNC:5985]	IL17RA	-1.0727	2.13708e-08
ENSG00000120885.21	clusterin [Source:HGNC Symbol;Acc:HGNC:2095]	CLU	1.15634	1.21271e-07		ENSG00000164087.7	POC1 centriolar protein A [Source:HGNC Symbol;Acc:HGNC:24488]	POC1A	-1.07169	3.97532e-06
ENSG00000090339.9	intercellular adhesion molecule 1 [Source:HGNC Symbol;Acc:HGNC:5344]	ICAM1	1.15622	0.000144004		ENSG00000099998.17	gamma-glutamyltransferase 5 [Source:HGNC Symbol;Acc:HGNC:4260]	GGT5	-1.07142	5.41201e-05
ENSG00000054277.14	opsin 3 [Source:HGNC Symbol;Acc:HGNC:14007]	OPN3	1.15458	0.000413341		ENSG00000095383.20	TBC1 domain family member 2 [Source:HGNC Symbol;Acc:HGNC:18026]	TBC1D2	-1.07125	0.00010539
ENSG00000128342.5	LIF, interleukin 6 family cytokine [Source:HGNC Symbol;Acc:HGNC:6596]	LIF	1.15236	0.0124158		ENSG00000214826.5	DEAD/H-box helicase 12, pseudogene [Source:HGNC Symbol;Acc:HGNC:2737]	DDX12P	-1.07048	0.00107258
ENSG00000115828.17	glutaminyl-peptide cyclotransferase [Source:HGNC Symbol;Acc:HGNC:9753]	QPCT	1.1502	5.27171e-06		ENSG00000006747.15	scinderin [Source:HGNC Symbol;Acc:HGNC:21695]	SCIN	-1.06996	0.00146982
ENSG00000141576.16	ring finger protein 157 [Source:HGNC Symbol;Acc:HGNC:29402]	RNF157	1.14989	2.41825e-07		ENSG00000112186.12	cyclase associated actin cytoskeleton regulatory protein 2 [Source:HGNC Symbol;Acc:HGNC:20039]	CAP2	-1.06945	0.000993387
ENSG00000144802.11	NFKB inhibitor zeta [Source:HGNC Symbol;Acc:HGNC:29805]	NFKBIZ	1.14985	0.000955078		ENSG00000183963.18	smoothelin [Source:HGNC Symbol;Acc:HGNC:11126]	SMTN	-1.06185	8.1016e-10
ENSG00000198691.13	ATP binding cassette subfamily A member 4 [Source:HGNC Symbol;Acc:HGNC:34]	ABCA4	1.1457	0.00358771		ENSG00000168010.11	autophagy related 16 like 2 [Source:HGNC Symbol;Acc:HGNC:25464]	ATG16L2	-1.05868	7.33463e-05
ENSG00000003400.14	caspase 10 [Source:HGNC Symbol;Acc:HGNC:1500]	CASP10	1.14223	0.00806285		ENSG00000162836.12	acid phosphatase 6, lysophosphatidic [Source:HGNC Symbol;Acc:HGNC:29609]	ACP6	-1.05807	0.00111957
ENSG00000198885.9	ITPRIP like 1 [Source:HGNC Symbol;Acc:HGNC:29371]	ITPRIPL1	1.14119	0.00202584		ENSG00000072195.15	striated muscle enriched protein kinase [Source:HGNC Symbol;Acc:HGNC:16901]	SPEG	-1.05627	0.00101564
ENSG00000162981.14	family with sequence similarity 84 member A [Source:HGNC Symbol;Acc:HGNC:20743]	FAM84A	1.1396	5.43287e-05		ENSG00000065534.18	myosin light chain kinase [Source:HGNC Symbol;Acc:HGNC:7590]	MYLK	-1.0559	2.33159e-05
ENSG00000114315.4	hes family bHLH transcription factor 1 [Source:HGNC Symbol;Acc:HGNC:5192]	HES1	1.13482	0.0143552		ENSG00000160200.17	cystathionine-beta-synthase [Source:HGNC Symbol;Acc:HGNC:1550]	CBS	-1.05225	0.00108554
ENSG00000223949.6	ROR1 antisense RNA 1 [Source:HGNC Symbol;Acc:HGNC:40508]	ROR1-AS1	1.13405	0.000558505		ENSG00000164109.14	mitotic arrest deficient 2 like 1 [Source:HGNC Symbol;Acc:HGNC:6763]	MAD2L1	-1.05144	3.74465e-06
ENSG00000196850.6	PTC7 protein phosphatase homolog [Source:HGNC Symbol;Acc:HGNC:30695]	PPTC7	1.13364	2.79037e-06		ENSG00000074181.9	notch 3 [Source:HGNC Symbol;Acc:HGNC:7883]	NOTCH3	-1.04927	0.00517711
ENSG00000164761.9	TNF receptor superfamily member 11b [Source:HGNC Symbol;Acc:HGNC:11909]	TNFRSF11B	1.13158	5.18347e-07		ENSG00000107796.13	actin, alpha 2, smooth muscle, aorta [Source:HGNC Symbol;Acc:HGNC:130]	ACTA2	-1.04892	1.73071e-07
ENSG00000114268.12	6-phosphofructo-2-kinase/fructose-2,6-biphosphatase 4 [Source:HGNC Symbol;Acc:HGNC:8875]	PFKFB4	1.13102	3.52343e-07		ENSG00000167549.18	coronin 6 [Source:HGNC Symbol;Acc:HGNC:21356]	CORO6	-1.0449	0.00275734
ENSG00000108691.9	C-C motif chemokine ligand 2 [Source:HGNC Symbol;Acc:HGNC:10618]	CCL2	1.12869	9.07906e-07		ENSG00000158125.10	xanthine dehydrogenase [Source:HGNC Symbol;Acc:HGNC:12805]	XDH	-1.04265	0.00205627
ENSG00000154262.13	ATP binding cassette subfamily A member 6 [Source:HGNC Symbol;Acc:HGNC:36]	ABCA6	1.1269	3.36769e-06		ENSG00000259863.1	SH3RF3 antisense RNA 1 [Source:HGNC Symbol;Acc:HGNC:44168]	SH3RF3-AS1	-1.04063	0.000735142
ENSG00000130208.9	apolipoprotein C1 [Source:HGNC Symbol;Acc:HGNC:607]	APOC1	1.1268	0.00025143		ENSG00000179348.11	GATA binding protein 2 [Source:HGNC Symbol;Acc:HGNC:4171]	GATA2	-1.03876	3.30033e-05
ENSG00000189057.11	family with sequence similarity 111 member B [Source:HGNC Symbol;Acc:HGNC:24200]	FAM111B	1.1254	0.00946523		ENSG00000182985.17	cell adhesion molecule 1 [Source:HGNC Symbol;Acc:HGNC:5951]	CADM1	-1.03756	0.00120029
ENSG00000173334.4	tribbles pseudokinase 1 [Source:HGNC Symbol;Acc:HGNC:16891]	TRIB1	1.12379	1.09781e-05		ENSG00000079616.12	kinesin family member 22 [Source:HGNC Symbol;Acc:HGNC:6391]	KIF22	-1.03473	1.35989e-09
ENSG00000087258.15	G protein subunit alpha o1 [Source:HGNC Symbol;Acc:HGNC:4389]	GNAO1	1.1233	0.000255977		ENSG00000168476.12	receptor accessory protein 4 [Source:HGNC Symbol;Acc:HGNC:26176]	REEP4	-1.0313	6.05657e-07
ENSG00000101888.11	nuclear transport factor 2 like export factor 2 [Source:HGNC Symbol;Acc:HGNC:18151]	NXT2	1.12324	0.000263789		ENSG00000035499.13	DEP domain containing 1B [Source:HGNC Symbol;Acc:HGNC:24902]	DEPDC1B	-1.03117	0.00979066
ENSG00000046653.15	glycoprotein M6B [Source:HGNC Symbol;Acc:HGNC:4461]	GPM6B	1.11949	7.96664e-07		ENSG00000274565.1	novel transcript	'	-1.031	1.91784e-05
ENSG00000253305.2	protocadherin gamma subfamily B, 6 [Source:HGNC Symbol;Acc:HGNC:8713]	PCDHGB6	1.11595	0.00152989		ENSG00000276550.4	hect domain and RLD 2 pseudogene 2 [Source:HGNC Symbol;Acc:HGNC:4870]	HERC2P2	-1.02953	4.73287e-06
ENSG00000164125.15	golgi associated kinase 1B [Source:HGNC Symbol;Acc:HGNC:25312]	GASK1B	1.1151	1.70325e-08		ENSG00000144681.10	SH3 and cysteine rich domain [Source:HGNC Symbol;Acc:HGNC:11353]	STAC	-1.02953	0.00115859
ENSG00000071909.18	myosin IIIB [Source:HGNC Symbol;Acc:HGNC:15576]	MYO3B	1.11384	0.000149732		ENSG00000100629.17	centrosomal protein 128 [Source:HGNC Symbol;Acc:HGNC:20359]	CEP128	-1.02918	0.00081267
ENSG00000196932.11	transmembrane protein 26 [Source:HGNC Symbol;Acc:HGNC:28550]	TMEM26	1.1131	2.4348e-05		ENSG00000167601.12	AXL receptor tyrosine kinase [Source:HGNC Symbol;Acc:HGNC:905]	AXL	-1.02888	9.1503e-05
ENSG00000112182.15	BTB domain and CNC homolog 2 [Source:HGNC Symbol;Acc:HGNC:14078]	BACH2	1.10649	0.00242983		ENSG00000182379.10	neurexophilin 4 [Source:HGNC Symbol;Acc:HGNC:8078]	NXPH4	-1.02523	5.11455e-07
ENSG00000137501.17	synaptotagmin like 2 [Source:HGNC Symbol;Acc:HGNC:15585]	SYTL2	1.10519	3.07679e-05		ENSG00000178773.15	copine 7 [Source:HGNC Symbol;Acc:HGNC:2320]	CPNE7	-1.02458	0.000569886
ENSG00000137767.14	sulfide quinone oxidoreductase [Source:HGNC Symbol;Acc:HGNC:20390]	SQOR	1.1049	6.38374e-08		ENSG00000109674.4	nei like DNA glycosylase 3 [Source:HGNC Symbol;Acc:HGNC:24573]	NEIL3	-1.02284	0.0051106
ENSG00000133048.13	chitinase 3 like 1 [Source:HGNC Symbol;Acc:HGNC:1932]	CHI3L1	1.10343	0.00137402		ENSG00000162139.10	neuraminidase 3 [Source:HGNC Symbol;Acc:HGNC:7760]	NEU3	-1.02236	5.20068e-05
ENSG00000188211.8	natural killer cell cytotoxicity receptor 3 ligand 1 [Source:HGNC Symbol;Acc:HGNC:42400]	NCR3LG1	1.1033	0.000100749		ENSG00000168273.8	small integral membrane protein 4 [Source:HGNC Symbol;Acc:HGNC:37257]	SMIM4	-1.02181	7.93962e-05
ENSG00000067715.14	synaptotagmin 1 [Source:HGNC Symbol;Acc:HGNC:11509]	SYT1	1.1021	0.0145956		ENSG00000142798.20	heparan sulfate proteoglycan 2 [Source:HGNC Symbol;Acc:HGNC:5273]	HSPG2	-1.02157	2.20367e-09
ENSG00000117069.15	ST6 N-acetylgalactosaminide alpha-2,6-sialyltransferase 5 [Source:HGNC Symbol;Acc:HGNC:19342]	ST6GALNAC5	1.10029	0.000182745		ENSG00000130270.16	ATPase phospholipid transporting 8B3 [Source:HGNC Symbol;Acc:HGNC:13535]	ATP8B3	-1.0215	0.00175707
ENSG00000143320.9	cellular retinoic acid binding protein 2 [Source:HGNC Symbol;Acc:HGNC:2339]	CRABP2	1.09876	8.99663e-05		ENSG00000168237.18	glycerate kinase [Source:HGNC Symbol;Acc:HGNC:24247]	GLYCTK	-1.02103	0.000284577
ENSG00000139289.13	pleckstrin homology like domain family A member 1 [Source:HGNC Symbol;Acc:HGNC:8933]	PHLDA1	1.09862	1.98437e-09		ENSG00000136490.9	LIM domain containing 2 [Source:HGNC Symbol;Acc:HGNC:28142]	LIMD2	-1.02049	0.000142895
ENSG00000160223.17	inducible T cell costimulator ligand [Source:HGNC Symbol;Acc:HGNC:17087]	ICOSLG	1.09793	0.00635747		ENSG00000124249.7	potassium two pore domain channel subfamily K member 15 [Source:HGNC Symbol;Acc:HGNC:13814]	KCNK15	-1.01893	0.000212949
ENSG00000148053.16	neurotrophic receptor tyrosine kinase 2 [Source:HGNC Symbol;Acc:HGNC:8032]	NTRK2	1.09681	0.0181859		ENSG00000136295.15	tweety family member 3 [Source:HGNC Symbol;Acc:HGNC:22222]	TTYH3	-1.01779	1.04581e-06
ENSG00000124882.4	epiregulin [Source:HGNC Symbol;Acc:HGNC:3443]	EREG	1.09472	0.0146051		ENSG00000113739.10	stanniocalcin 2 [Source:HGNC Symbol;Acc:HGNC:11374]	STC2	-1.01545	8.53452e-07
ENSG00000090376.10	interleukin 1 receptor associated kinase 3 [Source:HGNC Symbol;Acc:HGNC:17020]	IRAK3	1.09437	3.87579e-10		ENSG00000101104.12	poly(A) binding protein cytoplasmic 1 like [Source:HGNC Symbol;Acc:HGNC:15797]	PABPC1L	-1.01484	6.25407e-05
ENSG00000118503.15	TNF alpha induced protein 3 [Source:HGNC Symbol;Acc:HGNC:11896]	TNFAIP3	1.08948	1.88477e-05		ENSG00000262576.3	protocadherin gamma subfamily A, 4 [Source:HGNC Symbol;Acc:HGNC:8702]	PCDHGA4	-1.01431	0.0160467
ENSG00000090006.17	latent transforming growth factor beta binding protein 4 [Source:HGNC Symbol;Acc:HGNC:6717]	LTBP4	1.0889	2.36831e-09		ENSG00000158402.20	cell division cycle 25C [Source:HGNC Symbol;Acc:HGNC:1727]	CDC25C	-1.01251	0.000276468
ENSG00000138496.16	poly(ADP-ribose) polymerase family member 9 [Source:HGNC Symbol;Acc:HGNC:24118]	PARP9	1.08816	7.3205e-05		ENSG00000161179.13	YdjC chitooligosaccharide deacetylase homolog [Source:HGNC Symbol;Acc:HGNC:27158]	YDJC	-1.01159	1.10137e-06
ENSG00000165259.14	highly divergent homeobox [Source:HGNC Symbol;Acc:HGNC:26411]	HDX	1.08638	0.000307128		ENSG00000183763.9	TRAF interacting protein [Source:HGNC Symbol;Acc:HGNC:30764]	TRAIP	-1.00843	0.000122751
ENSG00000182674.6	potassium voltage-gated channel subfamily B member 2 [Source:HGNC Symbol;Acc:HGNC:6232]	KCNB2	1.08595	0.000301266		ENSG00000072682.18	prolyl 4-hydroxylase subunit alpha 2 [Source:HGNC Symbol;Acc:HGNC:8547]	P4HA2	-1.00769	1.48444e-09
ENSG00000149485.18	fatty acid desaturase 1 [Source:HGNC Symbol;Acc:HGNC:3574]	FADS1	1.08588	8.89384e-08		ENSG00000026559.14	potassium voltage-gated channel modifier subfamily G member 1 [Source:HGNC Symbol;Acc:HGNC:6248]	KCNG1	-1.00509	0.00119193
ENSG00000228002.2	DEAH-box helicase 9 pseudogene 1 [Source:HGNC Symbol;Acc:HGNC:2751]	DHX9P1	1.08463	0.00258417		ENSG00000185347.17	tubulin epsilon and delta complex 1 [Source:HGNC Symbol;Acc:HGNC:20127]	TEDC1	-1.00378	2.00825e-05
ENSG00000070193.4	fibroblast growth factor 10 [Source:HGNC Symbol;Acc:HGNC:3666]	FGF10	1.0825	0.000245708		ENSG00000122176.12	fibromodulin [Source:HGNC Symbol;Acc:HGNC:3774]	FMOD	-1.00065	1.82996e-06
ENSG00000116574.6	ras homolog family member U [Source:HGNC Symbol;Acc:HGNC:17794]	RHOU	1.08249	3.56155e-05		ENSG00000221944.7	tigger transposable element derived 1 [Source:HGNC Symbol;Acc:HGNC:14523]	TIGD1	-0.999134	0.00504328
ENSG00000108984.15	mitogen-activated protein kinase kinase 6 [Source:HGNC Symbol;Acc:HGNC:6846]	MAP2K6	1.08024	5.72887e-06		ENSG00000152137.6	heat shock protein family B (small) member 8 [Source:HGNC Symbol;Acc:HGNC:30171]	HSPB8	-0.996532	0.00393
ENSG00000231205.11	zinc finger protein 826, pseudogene [Source:HGNC Symbol;Acc:HGNC:33875]	ZNF826P	1.07967	0.00270131		ENSG00000123612.16	activin A receptor type 1C [Source:HGNC Symbol;Acc:HGNC:18123]	ACVR1C	-0.993917	0.0248482
ENSG00000125430.9	heparan sulfate-glucosamine 3-sulfotransferase 3B1 [Source:HGNC Symbol;Acc:HGNC:5198]	HS3ST3B1	1.07963	0.00194657		ENSG00000146918.19	non-SMC condensin II complex subunit G2 [Source:HGNC Symbol;Acc:HGNC:21904]	NCAPG2	-0.993028	3.7073e-07
ENSG00000177453.7	NIM1 serine/threonine protein kinase [Source:HGNC Symbol;Acc:HGNC:28646]	NIM1K	1.07881	0.000955591		ENSG00000155324.9	GRAM domain containing 2B [Source:HGNC Symbol;Acc:HGNC:24911]	GRAMD2B	-0.992663	4.15401e-07
ENSG00000161040.16	F-box and leucine rich repeat protein 13 [Source:HGNC Symbol;Acc:HGNC:21658]	FBXL13	1.0785	0.00406593		ENSG00000182612.10	tetraspanin 10 [Source:HGNC Symbol;Acc:HGNC:29942]	TSPAN10	-0.991208	0.00179378
ENSG00000176692.7	forkhead box C2 [Source:HGNC Symbol;Acc:HGNC:3801]	FOXC2	1.07501	0.00597791		ENSG00000025423.11	hydroxysteroid 17-beta dehydrogenase 6 [Source:HGNC Symbol;Acc:HGNC:23316]	HSD17B6	-0.990658	0.0419384
ENSG00000164211.13	StAR related lipid transfer domain containing 4 [Source:HGNC Symbol;Acc:HGNC:18058]	STARD4	1.0748	4.42517e-05		ENSG00000121621.7	kinesin family member 18A [Source:HGNC Symbol;Acc:HGNC:29441]	KIF18A	-0.987309	0.000384236
ENSG00000079435.10	lipase E, hormone sensitive type [Source:HGNC Symbol;Acc:HGNC:6621]	LIPE	1.07371	4.58045e-05		ENSG00000103257.9	solute carrier family 7 member 5 [Source:HGNC Symbol;Acc:HGNC:11063]	SLC7A5	-0.986966	5.56789e-07
ENSG00000154914.17	ubiquitin specific peptidase 43 [Source:HGNC Symbol;Acc:HGNC:20072]	USP43	1.07015	0.000218948		ENSG00000269352.1	PTOV1 antisense RNA 2 [Source:HGNC Symbol;Acc:HGNC:51284]	PTOV1-AS2	-0.986247	0.00709277
ENSG00000137975.8	chloride channel accessory 2 [Source:HGNC Symbol;Acc:HGNC:2016]	CLCA2	1.06945	0.0084635		ENSG00000164611.13	pituitary tumor-transforming 1 [Source:HGNC Symbol;Acc:HGNC:9690]	PTTG1	-0.984998	6.12904e-06
ENSG00000111452.13	adhesion G protein-coupled receptor D1 [Source:HGNC Symbol;Acc:HGNC:19893]	ADGRD1	1.06924	1.63406e-05		ENSG00000188112.9	chromosome 6 open reading frame 132 [Source:HGNC Symbol;Acc:HGNC:21288]	C6orf132	-0.984561	0.00734935
ENSG00000145777.15	thymic stromal lymphopoietin [Source:HGNC Symbol;Acc:HGNC:30743]	TSLP	1.0656	0.0319212		ENSG00000100181.22	TPTE pseudogene 1 [Source:HGNC Symbol;Acc:HGNC:43648]	TPTEP1	-0.983471	0.00690716
ENSG00000109929.10	sterol-C5-desaturase [Source:HGNC Symbol;Acc:HGNC:10547]	SC5D	1.06423	1.70076e-08		ENSG00000286067.1	novel transcript, antisense to PXN	'	-0.983232	0.0138344
ENSG00000187607.16	zinc finger protein 286A [Source:HGNC Symbol;Acc:HGNC:13501]	ZNF286A	1.0637	0.000432557		ENSG00000100526.20	cyclin dependent kinase inhibitor 3 [Source:HGNC Symbol;Acc:HGNC:1791]	CDKN3	-0.982356	0.000538173
ENSG00000100739.11	bradykinin receptor B1 [Source:HGNC Symbol;Acc:HGNC:1029]	BDKRB1	1.06295	2.18212e-05		ENSG00000183098.11	glypican 6 [Source:HGNC Symbol;Acc:HGNC:4454]	GPC6	-0.979658	0.00210858
ENSG00000248329.6	apelin receptor early endogenous ligand [Source:HGNC Symbol;Acc:HGNC:48925]	APELA	1.06189	0.0708075		ENSG00000130635.15	collagen type V alpha 1 chain [Source:HGNC Symbol;Acc:HGNC:2209]	COL5A1	-0.979606	5.63315e-07
ENSG00000129422.14	microtubule associated scaffold protein 1 [Source:HGNC Symbol;Acc:HGNC:29789]	MTUS1	1.06188	8.60301e-05		ENSG00000131435.13	PDZ and LIM domain 4 [Source:HGNC Symbol;Acc:HGNC:16501]	PDLIM4	-0.97885	2.60606e-06
ENSG00000152782.16	pantothenate kinase 1 [Source:HGNC Symbol;Acc:HGNC:8598]	PANK1	1.06098	7.002e-05		ENSG00000213626.13	limb bud and heart development [Source:HGNC Symbol;Acc:HGNC:29532]	LBH	-0.978747	8.11913e-05
ENSG00000171617.14	ectodermal-neural cortex 1 [Source:HGNC Symbol;Acc:HGNC:3345]	ENC1	1.06092	1.72672e-10		ENSG00000241978.9	A-kinase anchoring protein 2 [Source:HGNC Symbol;Acc:HGNC:372]	AKAP2	-0.976647	0.010414
ENSG00000258405.10	zinc finger protein 578 [Source:HGNC Symbol;Acc:HGNC:26449]	ZNF578	1.0607	0.00164785		ENSG00000144395.18	coiled-coil domain containing 150 [Source:HGNC Symbol;Acc:HGNC:26834]	CCDC150	-0.976643	0.00198433
ENSG00000143772.9	inositol-trisphosphate 3-kinase B [Source:HGNC Symbol;Acc:HGNC:6179]	ITPKB	1.0584	1.3582e-05		ENSG00000182272.12	beta-1,4-N-acetyl-galactosaminyltransferase 4 [Source:HGNC Symbol;Acc:HGNC:26315]	B4GALNT4	-0.974198	0.00316514
ENSG00000163132.7	msh homeobox 1 [Source:HGNC Symbol;Acc:HGNC:7391]	MSX1	1.05389	2.45722e-05		ENSG00000060982.15	branched chain amino acid transaminase 1 [Source:HGNC Symbol;Acc:HGNC:976]	BCAT1	-0.973932	9.27016e-05
ENSG00000116815.16	CD58 molecule [Source:HGNC Symbol;Acc:HGNC:1688]	CD58	1.05173	0.0007524		ENSG00000123080.11	cyclin dependent kinase inhibitor 2C [Source:HGNC Symbol;Acc:HGNC:1789]	CDKN2C	-0.96918	1.23609e-08
ENSG00000280237.3	MIR4697 host gene [Source:HGNC Symbol;Acc:HGNC:27448]	MIR4697HG	1.05143	0.00388694		ENSG00000010292.13	non-SMC condensin I complex subunit D2 [Source:HGNC Symbol;Acc:HGNC:24305]	NCAPD2	-0.968107	1.8815e-09
ENSG00000057657.17	PR/SET domain 1 [Source:HGNC Symbol;Acc:HGNC:9346]	PRDM1	1.04957	5.58944e-06		ENSG00000145386.10	cyclin A2 [Source:HGNC Symbol;Acc:HGNC:1578]	CCNA2	-0.966322	0.000152817
ENSG00000172817.4	cytochrome P450 family 7 subfamily B member 1 [Source:HGNC Symbol;Acc:HGNC:2652]	CYP7B1	1.04909	3.45622e-07		ENSG00000197106.7	solute carrier family 6 member 17 [Source:HGNC Symbol;Acc:HGNC:31399]	SLC6A17	-0.965915	0.000328061
ENSG00000139329.5	lumican [Source:HGNC Symbol;Acc:HGNC:6724]	LUM	1.04503	1.61094e-09		ENSG00000268471.6	MIR4453 host gene [Source:HGNC Symbol;Acc:HGNC:25288]	MIR4453HG	-0.965565	0.0115023
ENSG00000110446.11	solute carrier family 15 member 3 [Source:HGNC Symbol;Acc:HGNC:18068]	SLC15A3	1.04215	0.0258147		ENSG00000175482.9	DNA polymerase delta 4, accessory subunit [Source:HGNC Symbol;Acc:HGNC:14106]	POLD4	-0.964948	0.0051059
ENSG00000028277.21	POU class 2 homeobox 2 [Source:HGNC Symbol;Acc:HGNC:9213]	POU2F2	1.03954	0.000174529		ENSG00000162591.16	multiple EGF like domains 6 [Source:HGNC Symbol;Acc:HGNC:3232]	MEGF6	-0.96225	2.08121e-05
ENSG00000077420.16	amyloid beta precursor protein binding family B member 1 interacting protein [Source:HGNC Symbol;Acc:HGNC:17379]	APBB1IP	1.03476	8.88917e-05		ENSG00000120594.17	plexin domain containing 2 [Source:HGNC Symbol;Acc:HGNC:21013]	PLXDC2	-0.961039	0.000297572
ENSG00000170525.21	6-phosphofructo-2-kinase/fructose-2,6-biphosphatase 3 [Source:HGNC Symbol;Acc:HGNC:8874]	PFKFB3	1.03428	3.94085e-08		ENSG00000172061.8	leucine rich repeat containing 15 [Source:HGNC Symbol;Acc:HGNC:20818]	LRRC15	-0.959338	0.02514
ENSG00000177283.7	frizzled class receptor 8 [Source:HGNC Symbol;Acc:HGNC:4046]	FZD8	1.03381	0.0061006		ENSG00000178980.15	selenoprotein W [Source:HGNC Symbol;Acc:HGNC:10752]	SELENOW	-0.957385	7.8821e-07
ENSG00000075213.11	semaphorin 3A [Source:HGNC Symbol;Acc:HGNC:10723]	SEMA3A	1.03152	0.000161215		ENSG00000246089.3	novel transcript	'	-0.956023	0.0134662
ENSG00000164241.13	chromosome 5 open reading frame 63 [Source:HGNC Symbol;Acc:HGNC:40051]	C5orf63	1.0295	0.00822457		ENSG00000019582.15	CD74 molecule [Source:HGNC Symbol;Acc:HGNC:1697]	CD74	-0.955487	0.00961928
ENSG00000177694.16	N-acetylated alpha-linked acidic dipeptidase like 2 [Source:HGNC Symbol;Acc:HGNC:23219]	NAALADL2	1.02849	1.32458e-05		ENSG00000176887.7	SRY-box 11 [Source:HGNC Symbol;Acc:HGNC:11191]	SOX11	-0.954624	0.0212856
ENSG00000119943.13	pyridine nucleotide-disulphide oxidoreductase domain 2 [Source:HGNC Symbol;Acc:HGNC:23517]	PYROXD2	1.02797	0.0130627		ENSG00000170558.9	cadherin 2 [Source:HGNC Symbol;Acc:HGNC:1759]	CDH2	-0.949895	6.68893e-08
ENSG00000099377.14	hydroxy-delta-5-steroid dehydrogenase, 3 beta- and steroid delta-isomerase 7 [Source:HGNC Symbol;Acc:HGNC:18324]	HSD3B7	1.02796	0.000810857		ENSG00000154380.17	ENAH, actin regulator [Source:HGNC Symbol;Acc:HGNC:18271]	ENAH	-0.948552	4.15504e-09
ENSG00000261534.1	novel transcript, overlapping TTLL11	'	1.02709	0.000917334		ENSG00000134871.18	collagen type IV alpha 2 chain [Source:HGNC Symbol;Acc:HGNC:2203]	COL4A2	-0.948511	3.7784e-07
ENSG00000184588.18	phosphodiesterase 4B [Source:HGNC Symbol;Acc:HGNC:8781]	PDE4B	1.02679	1.27519e-09		ENSG00000076706.17	melanoma cell adhesion molecule [Source:NCBI gene;Acc:4162]	'	-0.945252	3.64655e-05
ENSG00000170961.7	hyaluronan synthase 2 [Source:HGNC Symbol;Acc:HGNC:4819]	HAS2	1.0255	0.000787447		ENSG00000166123.14	glutamic--pyruvic transaminase 2 [Source:HGNC Symbol;Acc:HGNC:18062]	GPT2	-0.944684	2.18892e-06
ENSG00000171246.6	neuronal pentraxin 1 [Source:NCBI gene;Acc:4884]	'	1.02468	7.43174e-05		ENSG00000162458.13	filamin binding LIM protein 1 [Source:HGNC Symbol;Acc:HGNC:24686]	FBLIM1	-0.943698	2.09605e-05
ENSG00000113369.9	arrestin domain containing 3 [Source:HGNC Symbol;Acc:HGNC:29263]	ARRDC3	1.02429	6.21436e-07		ENSG00000159685.10	coiled-coil-helix-coiled-coil-helix domain containing 6 [Source:HGNC Symbol;Acc:HGNC:28184]	CHCHD6	-0.942588	0.000169008
ENSG00000178607.16	endoplasmic reticulum to nucleus signaling 1 [Source:HGNC Symbol;Acc:HGNC:3449]	ERN1	1.02418	0.000441948		ENSG00000121716.20	paired immunoglobin-like type 2 receptor beta [Source:HGNC Symbol;Acc:HGNC:18297]	PILRB	-0.941233	0.0496089
ENSG00000130222.11	growth arrest and DNA damage inducible gamma [Source:HGNC Symbol;Acc:HGNC:4097]	GADD45G	1.02193	0.0189105		ENSG00000162063.13	cyclin F [Source:HGNC Symbol;Acc:HGNC:1591]	CCNF	-0.940922	6.17827e-07
ENSG00000169239.13	carbonic anhydrase 5B [Source:HGNC Symbol;Acc:HGNC:1378]	CA5B	1.02157	0.00080229		ENSG00000279041.1	TEC	'	-0.94083	0.00206434
ENSG00000157214.14	STEAP2 metalloreductase [Source:HGNC Symbol;Acc:HGNC:17885]	STEAP2	1.0212	0.000452965		ENSG00000174672.16	BR serine/threonine kinase 2 [Source:HGNC Symbol;Acc:HGNC:11405]	BRSK2	-0.939573	0.00683456
ENSG00000171970.13	zinc finger protein 57 [Source:HGNC Symbol;Acc:HGNC:13125]	ZNF57	1.02062	0.00290783		ENSG00000196923.14	PDZ and LIM domain 7 [Source:HGNC Symbol;Acc:HGNC:22958]	PDLIM7	-0.9393	7.14978e-07
ENSG00000134470.21	interleukin 15 receptor subunit alpha [Source:HGNC Symbol;Acc:HGNC:5978]	IL15RA	1.0169	4.43668e-06		ENSG00000138771.16	shroom family member 3 [Source:HGNC Symbol;Acc:HGNC:30422]	SHROOM3	-0.936945	0.000136872
ENSG00000162645.13	guanylate binding protein 2 [Source:HGNC Symbol;Acc:HGNC:4183]	GBP2	1.01482	0.000217281		ENSG00000253953.2	protocadherin gamma subfamily B, 4 [Source:HGNC Symbol;Acc:HGNC:8711]	PCDHGB4	-0.935694	0.00147136
ENSG00000162894.12	Fc fragment of IgM receptor [Source:HGNC Symbol;Acc:HGNC:14315]	FCMR	1.01031	0.00151898		ENSG00000114923.17	solute carrier family 4 member 3 [Source:HGNC Symbol;Acc:HGNC:11029]	SLC4A3	-0.935534	0.000212186
ENSG00000160752.14	farnesyl diphosphate synthase [Source:HGNC Symbol;Acc:HGNC:3631]	FDPS	1.00991	1.54866e-08		ENSG00000120708.17	transforming growth factor beta induced [Source:HGNC Symbol;Acc:HGNC:11771]	TGFBI	-0.934944	1.44593e-07
ENSG00000006606.8	C-C motif chemokine ligand 26 [Source:HGNC Symbol;Acc:HGNC:10625]	CCL26	1.00687	0.000149322		ENSG00000113758.13	drebrin 1 [Source:HGNC Symbol;Acc:HGNC:2695]	DBN1	-0.93438	1.28251e-07
ENSG00000165997.5	ADP ribosylation factor like GTPase 5B [Source:HGNC Symbol;Acc:HGNC:23052]	ARL5B	1.00673	0.00148417		ENSG00000113212.6	protocadherin beta 7 [Source:HGNC Symbol;Acc:HGNC:8692]	PCDHB7	-0.933838	0.00558025
ENSG00000169710.9	fatty acid synthase [Source:HGNC Symbol;Acc:HGNC:3594]	FASN	1.00611	4.87106e-07		ENSG00000100583.4	sterile alpha motif domain containing 15 [Source:HGNC Symbol;Acc:HGNC:18631]	SAMD15	-0.933068	0.0146026
ENSG00000130164.13	low density lipoprotein receptor [Source:HGNC Symbol;Acc:HGNC:6547]	LDLR	1.00569	4.4731e-07		ENSG00000087116.16	ADAM metallopeptidase with thrombospondin type 1 motif 2 [Source:HGNC Symbol;Acc:HGNC:218]	ADAMTS2	-0.932629	1.28287e-05
ENSG00000168404.13	mixed lineage kinase domain like pseudokinase [Source:HGNC Symbol;Acc:HGNC:26617]	MLKL	1.00531	6.76533e-05		ENSG00000237438.7	cat eye syndrome chromosome region, candidate 7 [Source:HGNC Symbol;Acc:HGNC:1845]	CECR7	-0.931078	0.00215958
ENSG00000074527.12	netrin 4 [Source:HGNC Symbol;Acc:HGNC:13658]	NTN4	1.00493	1.1347e-06		ENSG00000111788.10	DEAD/H (Asp-Glu-Ala-Asp/His) box polypeptide like pseudogene	'	-0.929965	0.0331417
ENSG00000228794.8	long intergenic non-protein coding RNA 1128 [Source:HGNC Symbol;Acc:HGNC:49377]	LINC01128	1.00485	9.64214e-06		ENSG00000140450.9	arrestin domain containing 4 [Source:HGNC Symbol;Acc:HGNC:28087]	ARRDC4	-0.92927	0.00365289
ENSG00000120149.9	msh homeobox 2 [Source:HGNC Symbol;Acc:HGNC:7392]	MSX2	1.00466	0.00282041		ENSG00000110619.17	cysteinyl-tRNA synthetase [Source:HGNC Symbol;Acc:HGNC:1493]	CARS	-0.929147	0.00133081
ENSG00000136895.19	GTPase activating Rap/RanGAP domain like 3 [Source:HGNC Symbol;Acc:HGNC:25425]	GARNL3	1.00408	0.00209011		ENSG00000180353.11	hematopoietic cell-specific Lyn substrate 1 [Source:HGNC Symbol;Acc:HGNC:4844]	HCLS1	-0.924763	0.0701183
ENSG00000088756.12	Rho GTPase activating protein 28 [Source:HGNC Symbol;Acc:HGNC:25509]	ARHGAP28	0.99784	1.3027e-05		ENSG00000172201.12	inhibitor of DNA binding 4, HLH protein [Source:HGNC Symbol;Acc:HGNC:5363]	ID4	-0.924435	0.0600212
ENSG00000183508.5	terminal nucleotidyltransferase 5C [Source:HGNC Symbol;Acc:HGNC:24712]	TENT5C	0.997028	0.000171284		ENSG00000232320.6	matrix-remodelling associated 7 (MXRA7) pseudogene	'	-0.920885	0.000327567
ENSG00000100342.20	apolipoprotein L1 [Source:HGNC Symbol;Acc:HGNC:618]	APOL1	0.997	0.036206		ENSG00000121152.10	non-SMC condensin I complex subunit H [Source:HGNC Symbol;Acc:HGNC:1112]	NCAPH	-0.920193	4.5095e-05
ENSG00000137628.17	DExD/H-box helicase 60 [Source:HGNC Symbol;Acc:HGNC:25942]	DDX60	0.996919	0.00185059		ENSG00000108947.5	ephrin B3 [Source:HGNC Symbol;Acc:HGNC:3228]	EFNB3	-0.916449	0.0285309
ENSG00000247746.4	ubiquitin specific peptidase 51 [Source:HGNC Symbol;Acc:HGNC:23086]	USP51	0.996088	0.000681868		ENSG00000091986.15	coiled-coil domain containing 80 [Source:HGNC Symbol;Acc:HGNC:30649]	CCDC80	-0.916361	2.2431e-06
ENSG00000204604.11	zinc finger protein 468 [Source:HGNC Symbol;Acc:HGNC:33105]	ZNF468	0.995588	0.000178246		ENSG00000129028.9	THAP domain containing 10 [Source:HGNC Symbol;Acc:HGNC:23193]	THAP10	-0.915273	0.00421424
ENSG00000107201.10	DExD/H-box helicase 58 [Source:HGNC Symbol;Acc:HGNC:19102]	DDX58	0.995163	0.000109073		ENSG00000173641.17	heat shock protein family B (small) member 7 [Source:HGNC Symbol;Acc:HGNC:5249]	HSPB7	-0.914248	0.0112527
ENSG00000136854.21	syntaxin binding protein 1 [Source:HGNC Symbol;Acc:HGNC:11444]	STXBP1	0.994928	3.86158e-08		ENSG00000148219.16	astrotactin 2 [Source:HGNC Symbol;Acc:HGNC:17021]	ASTN2	-0.911823	0.0113484
ENSG00000123689.6	G0/G1 switch 2 [Source:HGNC Symbol;Acc:HGNC:30229]	G0S2	0.993548	0.0449491		ENSG00000160446.19	zinc finger DHHC-type containing 12 [Source:HGNC Symbol;Acc:HGNC:19159]	ZDHHC12	-0.909089	0.000201736
ENSG00000050628.20	prostaglandin E receptor 3 [Source:HGNC Symbol;Acc:HGNC:9595]	PTGER3	0.989539	0.0124012		ENSG00000068078.18	fibroblast growth factor receptor 3 [Source:HGNC Symbol;Acc:HGNC:3690]	FGFR3	-0.907773	0.0377014
ENSG00000072210.18	aldehyde dehydrogenase 3 family member A2 [Source:HGNC Symbol;Acc:HGNC:403]	ALDH3A2	0.989424	1.36466e-06		ENSG00000159055.4	MIS18 kinetochore protein A [Source:HGNC Symbol;Acc:HGNC:1286]	MIS18A	-0.907526	0.000827109
ENSG00000121931.16	ligand dependent nuclear receptor interacting factor 1 [Source:HGNC Symbol;Acc:HGNC:30299]	LRIF1	0.987833	0.000455072		ENSG00000272106.1	artifact	'	-0.90677	0.0213189
ENSG00000143196.5	dermatopontin [Source:HGNC Symbol;Acc:HGNC:3011]	DPT	0.98738	0.000572267		ENSG00000136274.9	NAC alpha domain containing [Source:HGNC Symbol;Acc:HGNC:22196]	NACAD	-0.904995	0.00472476
ENSG00000067992.14	pyruvate dehydrogenase kinase 3 [Source:HGNC Symbol;Acc:HGNC:8811]	PDK3	0.986402	0.0027567		ENSG00000149346.15	SLX4 interacting protein [Source:HGNC Symbol;Acc:HGNC:16225]	SLX4IP	-0.903428	0.00419363
ENSG00000116717.13	growth arrest and DNA damage inducible alpha [Source:HGNC Symbol;Acc:HGNC:4095]	GADD45A	0.985179	1.16861e-07		ENSG00000074855.11	anoctamin 8 [Source:HGNC Symbol;Acc:HGNC:29329]	ANO8	-0.903127	3.96373e-05
ENSG00000165730.16	storkhead box 1 [Source:HGNC Symbol;Acc:HGNC:23508]	STOX1	0.984383	0.0297082		ENSG00000146540.15	chromosome 7 open reading frame 50 [Source:HGNC Symbol;Acc:HGNC:22421]	C7orf50	-0.902661	6.74355e-07
ENSG00000197321.14	supervillin [Source:HGNC Symbol;Acc:HGNC:11480]	SVIL	0.984297	3.69421e-10		ENSG00000113319.13	Ras protein specific guanine nucleotide releasing factor 2 [Source:HGNC Symbol;Acc:HGNC:9876]	RASGRF2	-0.901613	0.0261716
ENSG00000101096.20	nuclear factor of activated T cells 2 [Source:HGNC Symbol;Acc:HGNC:7776]	NFATC2	0.983115	0.000264501		ENSG00000146674.15	insulin like growth factor binding protein 3 [Source:HGNC Symbol;Acc:HGNC:5472]	IGFBP3	-0.900429	6.10653e-08
ENSG00000183049.12	calcium/calmodulin dependent protein kinase ID [Source:HGNC Symbol;Acc:HGNC:19341]	CAMK1D	0.981949	5.57718e-09		ENSG00000162076.13	FLYWCH family member 2 [Source:HGNC Symbol;Acc:HGNC:25178]	FLYWCH2	-0.895907	4.49129e-05
ENSG00000101311.15	fermitin family member 1 [Source:HGNC Symbol;Acc:HGNC:15889]	FERMT1	0.981565	0.0401249		ENSG00000067057.17	phosphofructokinase, platelet [Source:HGNC Symbol;Acc:HGNC:8878]	PFKP	-0.895798	9.48495e-08
ENSG00000139567.12	activin A receptor like type 1 [Source:HGNC Symbol;Acc:HGNC:175]	ACVRL1	0.981418	1.92477e-05		ENSG00000205336.11	adhesion G protein-coupled receptor G1 [Source:HGNC Symbol;Acc:HGNC:4512]	ADGRG1	-0.895247	0.0317484
ENSG00000170011.14	myosin VIIA and Rab interacting protein [Source:HGNC Symbol;Acc:HGNC:19156]	MYRIP	0.978367	0.00472887		ENSG00000249115.9	HAUS augmin like complex subunit 5 [Source:HGNC Symbol;Acc:HGNC:29130]	HAUS5	-0.894979	3.56053e-05
ENSG00000139910.20	NOVA alternative splicing regulator 1 [Source:HGNC Symbol;Acc:HGNC:7886]	NOVA1	0.978336	0.000256684		ENSG00000107984.10	dickkopf WNT signaling pathway inhibitor 1 [Source:HGNC Symbol;Acc:HGNC:2891]	DKK1	-0.894431	0.0051266
ENSG00000110921.14	mevalonate kinase [Source:HGNC Symbol;Acc:HGNC:7530]	MVK	0.977841	3.54309e-05		ENSG00000165272.16	aquaporin 3 (Gill blood group) [Source:HGNC Symbol;Acc:HGNC:636]	AQP3	-0.89401	0.00491
ENSG00000166473.17	polycystin 1 like 2 (gene/pseudogene) [Source:HGNC Symbol;Acc:HGNC:21715]	PKD1L2	0.971369	0.0827653		ENSG00000173898.13	spectrin beta, non-erythrocytic 2 [Source:HGNC Symbol;Acc:HGNC:11276]	SPTBN2	-0.893137	0.0184445
ENSG00000159905.14	zinc finger protein 221 [Source:NCBI gene;Acc:7638]	'	0.969891	0.00494071		ENSG00000137135.18	Rho guanine nucleotide exchange factor 39 [Source:HGNC Symbol;Acc:HGNC:25909]	ARHGEF39	-0.891582	0.00998964
ENSG00000163840.10	deltex E3 ubiquitin ligase 3L [Source:HGNC Symbol;Acc:HGNC:30323]	DTX3L	0.967341	1.69879e-05		ENSG00000166033.13	HtrA serine peptidase 1 [Source:HGNC Symbol;Acc:HGNC:9476]	HTRA1	-0.890179	0.000169762
ENSG00000105825.13	tissue factor pathway inhibitor 2 [Source:HGNC Symbol;Acc:HGNC:11761]	TFPI2	0.965053	0.0167091		ENSG00000136153.20	LIM domain 7 [Source:HGNC Symbol;Acc:HGNC:6646]	LMO7	-0.889591	0.00028482
ENSG00000276180.1	histone cluster 1 H4 family member i [Source:HGNC Symbol;Acc:HGNC:4793]	HIST1H4I	0.964459	0.00236325		ENSG00000138336.9	tet methylcytosine dioxygenase 1 [Source:HGNC Symbol;Acc:HGNC:29484]	TET1	-0.889495	0.0228614
ENSG00000080493.17	solute carrier family 4 member 4 [Source:HGNC Symbol;Acc:HGNC:11030]	SLC4A4	0.963424	0.0493203		ENSG00000111206.12	forkhead box M1 [Source:HGNC Symbol;Acc:HGNC:3818]	FOXM1	-0.888745	1.74866e-06
ENSG00000112964.14	growth hormone receptor [Source:HGNC Symbol;Acc:HGNC:4263]	GHR	0.96123	0.000253915		ENSG00000204525.16	major histocompatibility complex, class I, C [Source:HGNC Symbol;Acc:HGNC:4933]	HLA-C	-0.888323	0.00362916
ENSG00000175376.9	eukaryotic translation initiation factor 1A domain containing [Source:HGNC Symbol;Acc:HGNC:28147]	EIF1AD	0.960827	3.29806e-06		ENSG00000166923.11	gremlin 1, DAN family BMP antagonist [Source:HGNC Symbol;Acc:HGNC:2001]	GREM1	-0.888218	0.000556145
ENSG00000008283.16	cytochrome b561 [Source:HGNC Symbol;Acc:HGNC:2571]	CYB561	0.959348	1.42344e-06		ENSG00000020181.17	adhesion G protein-coupled receptor A2 [Source:HGNC Symbol;Acc:HGNC:17849]	ADGRA2	-0.886853	3.16925e-05
ENSG00000147894.15	chromosome 9 open reading frame 72 [Source:HGNC Symbol;Acc:HGNC:28337]	C9orf72	0.958627	0.0100374		ENSG00000166435.15	X-ray radiation resistance associated 1 [Source:HGNC Symbol;Acc:HGNC:18868]	XRRA1	-0.886609	0.00499005
ENSG00000279348.1	TEC	'	0.954796	0.00047192		ENSG00000051596.9	THO complex 3 [Source:HGNC Symbol;Acc:HGNC:19072]	THOC3	-0.886027	0.000617826
ENSG00000152270.9	phosphodiesterase 3B [Source:HGNC Symbol;Acc:HGNC:8779]	PDE3B	0.952152	0.000590583		ENSG00000203760.8	centromere protein W [Source:HGNC Symbol;Acc:HGNC:21488]	CENPW	-0.885951	0.000473791
ENSG00000147257.13	glypican 3 [Source:HGNC Symbol;Acc:HGNC:4451]	GPC3	0.949035	1.07229e-07		ENSG00000184254.17	aldehyde dehydrogenase 1 family member A3 [Source:HGNC Symbol;Acc:HGNC:409]	ALDH1A3	-0.885749	0.0186937
ENSG00000164647.9	STEAP family member 1 [Source:HGNC Symbol;Acc:HGNC:11378]	STEAP1	0.948063	8.58445e-06		ENSG00000160957.13	RecQ like helicase 4 [Source:HGNC Symbol;Acc:HGNC:9949]	RECQL4	-0.885587	3.5929e-05
ENSG00000079459.13	farnesyl-diphosphate farnesyltransferase 1 [Source:HGNC Symbol;Acc:HGNC:3629]	FDFT1	0.946883	4.02999e-07		ENSG00000136108.15	cytoskeleton associated protein 2 [Source:HGNC Symbol;Acc:HGNC:1990]	CKAP2	-0.884881	8.16063e-07
ENSG00000140403.12	DnaJ heat shock protein family (Hsp40) member A4 [Source:HGNC Symbol;Acc:HGNC:14885]	DNAJA4	0.945766	0.0173812		ENSG00000138834.12	mitogen-activated protein kinase 8 interacting protein 3 [Source:HGNC Symbol;Acc:HGNC:6884]	MAPK8IP3	-0.883472	2.04624e-07
ENSG00000189129.13	placenta specific 9 [Source:HGNC Symbol;Acc:HGNC:19255]	PLAC9	0.945509	7.63128e-06		ENSG00000181544.15	FA complementation group B [Source:HGNC Symbol;Acc:HGNC:3583]	FANCB	-0.882626	0.0481676
ENSG00000085662.14	aldo-keto reductase family 1 member B [Source:HGNC Symbol;Acc:HGNC:381]	AKR1B1	0.943931	1.89138e-08		ENSG00000122952.17	ZW10 interacting kinetochore protein [Source:HGNC Symbol;Acc:HGNC:13195]	ZWINT	-0.881559	0.000818421
ENSG00000100344.10	patatin like phospholipase domain containing 3 [Source:HGNC Symbol;Acc:HGNC:18590]	PNPLA3	0.943417	0.000325872		ENSG00000146410.12	mitochondrial fission regulator 2 [Source:HGNC Symbol;Acc:HGNC:21115]	MTFR2	-0.880866	0.0109043
ENSG00000109861.16	cathepsin C [Source:HGNC Symbol;Acc:HGNC:2528]	CTSC	0.942255	7.97659e-08		ENSG00000165480.16	spindle and kinetochore associated complex subunit 3 [Source:HGNC Symbol;Acc:HGNC:20262]	SKA3	-0.880456	0.00104892
ENSG00000179532.12	dynein heavy chain domain 1 [Source:HGNC Symbol;Acc:HGNC:26532]	DNHD1	0.938409	6.46748e-05		ENSG00000108523.15	ring finger protein 167 [Source:HGNC Symbol;Acc:HGNC:24544]	RNF167	-0.880429	2.94003e-07
ENSG00000163874.11	zinc finger CCCH-type containing 12A [Source:HGNC Symbol;Acc:HGNC:26259]	ZC3H12A	0.935	0.00101554		ENSG00000106105.14	glycyl-tRNA synthetase [Source:HGNC Symbol;Acc:HGNC:4162]	GARS	-0.879584	1.99002e-08
ENSG00000076356.7	plexin A2 [Source:HGNC Symbol;Acc:HGNC:9100]	PLXNA2	0.933408	6.66792e-05		ENSG00000253368.4	TMF1-regulated nuclear protein 1 [Source:HGNC Symbol;Acc:HGNC:34348]	TRNP1	-0.879065	8.27998e-05
ENSG00000125864.14	beaded filament structural protein 1 [Source:HGNC Symbol;Acc:HGNC:1040]	BFSP1	0.932322	0.0037954		ENSG00000088305.18	DNA methyltransferase 3 beta [Source:HGNC Symbol;Acc:HGNC:2979]	DNMT3B	-0.878572	0.00329657
ENSG00000129048.6	atypical chemokine receptor 4 [Source:HGNC Symbol;Acc:HGNC:1611]	ACKR4	0.931753	0.000242706		ENSG00000135299.17	ankyrin repeat domain 6 [Source:HGNC Symbol;Acc:HGNC:17280]	ANKRD6	-0.874786	0.0235976
ENSG00000125965.9	growth differentiation factor 5 [Source:HGNC Symbol;Acc:HGNC:4220]	GDF5	0.930695	0.0720179		ENSG00000158163.15	DAZ interacting zinc finger protein 1 like [Source:HGNC Symbol;Acc:HGNC:26551]	DZIP1L	-0.873947	1.10177e-05
ENSG00000109819.9	PPARG coactivator 1 alpha [Source:HGNC Symbol;Acc:HGNC:9237]	PPARGC1A	0.929678	0.00534097		ENSG00000236333.3	TRHDE antisense RNA 1 [Source:HGNC Symbol;Acc:HGNC:27471]	TRHDE-AS1	-0.872847	0.0101085
ENSG00000174004.6	negative regulator of reactive oxygen species [Source:HGNC Symbol;Acc:HGNC:24613]	NRROS	0.929053	0.000791417		ENSG00000064601.18	cathepsin A [Source:HGNC Symbol;Acc:HGNC:9251]	CTSA	-0.87209	3.33104e-05
ENSG00000139318.8	dual specificity phosphatase 6 [Source:HGNC Symbol;Acc:HGNC:3072]	DUSP6	0.927935	4.39052e-07		ENSG00000112414.14	adhesion G protein-coupled receptor G6 [Source:HGNC Symbol;Acc:HGNC:13841]	ADGRG6	-0.872014	0.0417513
ENSG00000163071.11	spermatogenesis associated 18 [Source:HGNC Symbol;Acc:HGNC:29579]	SPATA18	0.927933	1.62413e-06		ENSG00000103021.9	coiled-coil domain containing 113 [Source:HGNC Symbol;Acc:HGNC:25002]	CCDC113	-0.871061	0.0132479
ENSG00000261115.6	transmembrane protein 178B [Source:HGNC Symbol;Acc:HGNC:44112]	TMEM178B	0.927006	0.0124991		ENSG00000120693.13	SMAD family member 9 [Source:HGNC Symbol;Acc:HGNC:6774]	SMAD9	-0.869838	0.00312296
ENSG00000185813.10	phosphate cytidylyltransferase 2, ethanolamine [Source:HGNC Symbol;Acc:HGNC:8756]	PCYT2	0.926333	2.20148e-06		ENSG00000162300.13	zinc finger protein like 1 [Source:HGNC Symbol;Acc:HGNC:12868]	ZFPL1	-0.868581	0.00594041
ENSG00000176907.4	transcriptional and immune response regulator [Source:HGNC Symbol;Acc:HGNC:1357]	TCIM	0.926288	1.65404e-05		ENSG00000133107.14	transient receptor potential cation channel subfamily C member 4 [Source:HGNC Symbol;Acc:HGNC:12336]	TRPC4	-0.868276	0.000492818
ENSG00000140022.12	stonin 2 [Source:HGNC Symbol;Acc:HGNC:30652]	STON2	0.922612	0.00116071		ENSG00000175183.10	cysteine and glycine rich protein 2 [Source:HGNC Symbol;Acc:HGNC:2470]	CSRP2	-0.868192	0.000101563
ENSG00000134070.5	interleukin 1 receptor associated kinase 2 [Source:HGNC Symbol;Acc:HGNC:6113]	IRAK2	0.92255	0.00286152		ENSG00000152475.7	zinc finger protein 837 [Source:HGNC Symbol;Acc:HGNC:25164]	ZNF837	-0.86749	0.0111886
ENSG00000261934.2	protocadherin gamma subfamily A, 9 [Source:HGNC Symbol;Acc:HGNC:8707]	PCDHGA9	0.922103	0.00545341		ENSG00000156804.7	F-box protein 32 [Source:HGNC Symbol;Acc:HGNC:16731]	FBXO32	-0.865865	0.00343698
ENSG00000137571.11	solute carrier organic anion transporter family member 5A1 [Source:HGNC Symbol;Acc:HGNC:19046]	SLCO5A1	0.92052	0.0352555		ENSG00000111057.11	keratin 18 [Source:HGNC Symbol;Acc:HGNC:6430]	KRT18	-0.863936	0.0150661
ENSG00000164309.15	cardiomyopathy associated 5 [Source:HGNC Symbol;Acc:HGNC:14305]	CMYA5	0.92037	0.00479371		ENSG00000115461.5	insulin like growth factor binding protein 5 [Source:HGNC Symbol;Acc:HGNC:5474]	IGFBP5	-0.863678	5.46507e-05
ENSG00000188283.11	zinc finger protein 383 [Source:HGNC Symbol;Acc:HGNC:18609]	ZNF383	0.918602	0.00112787		ENSG00000152377.14	SPARC (osteonectin), cwcv and kazal like domains proteoglycan 1 [Source:HGNC Symbol;Acc:HGNC:11251]	SPOCK1	-0.863365	0.000203626
ENSG00000156049.7	G protein subunit alpha 14 [Source:HGNC Symbol;Acc:HGNC:4382]	GNA14	0.917746	0.00938736		ENSG00000177427.13	mitochondrial elongation factor 2 [Source:HGNC Symbol;Acc:HGNC:17920]	MIEF2	-0.861312	0.00639588
ENSG00000140280.14	LysM domain containing 2 [Source:HGNC Symbol;Acc:HGNC:28571]	LYSMD2	0.915191	0.00370965		ENSG00000262049.1	novel transcript, antisense to HGS	'	-0.859085	0.0176511
ENSG00000112773.16	terminal nucleotidyltransferase 5A [Source:HGNC Symbol;Acc:HGNC:18345]	TENT5A	0.914719	8.86097e-07		ENSG00000215790.7	solute carrier family 35 member E2A [Source:HGNC Symbol;Acc:HGNC:20863]	SLC35E2A	-0.858161	0.0187239
ENSG00000226887.8	endogenous retrovirus group MER34 member 1, envelope [Source:HGNC Symbol;Acc:HGNC:42970]	ERVMER34-1	0.913529	0.0873007		ENSG00000267321.2	long intergenic non-protein coding RNA 2001 [Source:HGNC Symbol;Acc:HGNC:52836]	LINC02001	-0.855904	0.0071609
ENSG00000025434.19	nuclear receptor subfamily 1 group H member 3 [Source:HGNC Symbol;Acc:HGNC:7966]	NR1H3	0.91325	8.64638e-05		ENSG00000157734.14	sorting nexin 22 [Source:HGNC Symbol;Acc:HGNC:16315]	SNX22	-0.855604	0.0208325
ENSG00000151778.11	stress associated endoplasmic reticulum protein family member 2 [Source:HGNC Symbol;Acc:HGNC:20607]	SERP2	0.912991	0.0025679		ENSG00000134198.10	tetraspanin 2 [Source:HGNC Symbol;Acc:HGNC:20659]	TSPAN2	-0.854524	0.0267991
ENSG00000108688.11	C-C motif chemokine ligand 7 [Source:HGNC Symbol;Acc:HGNC:10634]	CCL7	0.911123	0.00483127		ENSG00000113140.11	secreted protein acidic and cysteine rich [Source:HGNC Symbol;Acc:HGNC:11219]	SPARC	-0.854007	1.85076e-06
ENSG00000184557.4	suppressor of cytokine signaling 3 [Source:HGNC Symbol;Acc:HGNC:19391]	SOCS3	0.910748	9.97567e-06		ENSG00000110237.4	Rho guanine nucleotide exchange factor 17 [Source:HGNC Symbol;Acc:HGNC:21726]	ARHGEF17	-0.853789	0.000120545
ENSG00000165246.14	neuroligin 4 Y-linked [Source:HGNC Symbol;Acc:HGNC:15529]	NLGN4Y	0.910428	4.76672e-06		ENSG00000211450.10	selenoprotein H [Source:HGNC Symbol;Acc:HGNC:18251]	SELENOH	-0.853035	1.58387e-05
ENSG00000138135.6	cholesterol 25-hydroxylase [Source:HGNC Symbol;Acc:HGNC:1907]	CH25H	0.908966	2.37328e-05		ENSG00000100473.17	cochlin [Source:HGNC Symbol;Acc:HGNC:2180]	COCH	-0.852255	0.05005
ENSG00000173535.14	TNF receptor superfamily member 10c [Source:HGNC Symbol;Acc:HGNC:11906]	TNFRSF10C	0.908346	0.0237873		ENSG00000144554.10	FA complementation group D2 [Source:HGNC Symbol;Acc:HGNC:3585]	FANCD2	-0.851641	0.000232221
ENSG00000117152.13	regulator of G protein signaling 4 [Source:HGNC Symbol;Acc:HGNC:10000]	RGS4	0.907547	2.22308e-06		ENSG00000106003.13	LFNG O-fucosylpeptide 3-beta-N-acetylglucosaminyltransferase [Source:HGNC Symbol;Acc:HGNC:6560]	LFNG	-0.851259	0.0293258
ENSG00000137672.13	transient receptor potential cation channel subfamily C member 6 [Source:HGNC Symbol;Acc:HGNC:12338]	TRPC6	0.9068	5.18929e-06		ENSG00000138675.16	fibroblast growth factor 5 [Source:HGNC Symbol;Acc:HGNC:3683]	FGF5	-0.850391	0.000198192
ENSG00000006128.12	tachykinin precursor 1 [Source:HGNC Symbol;Acc:HGNC:11517]	TAC1	0.905843	0.0206495		ENSG00000144355.15	distal-less homeobox 1 [Source:HGNC Symbol;Acc:HGNC:2914]	DLX1	-0.8487	0.0251648
ENSG00000168961.17	galectin 9 [Source:HGNC Symbol;Acc:HGNC:6570]	LGALS9	0.905525	0.0898743		ENSG00000205476.9	coiled-coil domain containing 85C [Source:HGNC Symbol;Acc:HGNC:35459]	CCDC85C	-0.848644	0.000869515
ENSG00000234465.11	phospholipase A2 inhibitor and LY6/PLAUR domain containing [Source:HGNC Symbol;Acc:HGNC:44206]	PINLYP	0.905312	0.00827397		ENSG00000206190.11	ATPase phospholipid transporting 10A (putative) [Source:HGNC Symbol;Acc:HGNC:13542]	ATP10A	-0.848166	0.000197565
ENSG00000186815.12	two pore segment channel 1 [Source:HGNC Symbol;Acc:HGNC:18182]	TPCN1	0.904296	3.29338e-07		ENSG00000248905.8	formin 1 [Source:HGNC Symbol;Acc:HGNC:3768]	FMN1	-0.847593	0.00662239
ENSG00000155096.14	antizyme inhibitor 1 [Source:HGNC Symbol;Acc:HGNC:16432]	AZIN1	0.902752	6.2426e-06		ENSG00000244486.8	scavenger receptor class F member 2 [Source:HGNC Symbol;Acc:HGNC:19869]	SCARF2	-0.846986	2.54988e-05
ENSG00000141404.16	G protein subunit alpha L [Source:HGNC Symbol;Acc:HGNC:4388]	GNAL	0.901383	0.0356102		ENSG00000151849.15	centromere protein J [Source:HGNC Symbol;Acc:HGNC:17272]	CENPJ	-0.844127	0.000654706
ENSG00000162636.16	family with sequence similarity 102 member B [Source:HGNC Symbol;Acc:HGNC:27637]	FAM102B	0.899866	0.00088156		ENSG00000270607.1	novel transcript	'	-0.842812	0.0117407
ENSG00000173193.15	poly(ADP-ribose) polymerase family member 14 [Source:HGNC Symbol;Acc:HGNC:29232]	PARP14	0.898988	4.13367e-05		ENSG00000105486.14	DNA ligase 1 [Source:HGNC Symbol;Acc:HGNC:6598]	LIG1	-0.842231	7.41777e-06
ENSG00000164220.7	coagulation factor II thrombin receptor like 2 [Source:HGNC Symbol;Acc:HGNC:3539]	F2RL2	0.89824	0.122167		ENSG00000185633.10	NDUFA4, mitochondrial complex associated like 2 [Source:HGNC Symbol;Acc:HGNC:29836]	NDUFA4L2	-0.840856	0.0296965
ENSG00000170802.16	forkhead box N2 [Source:HGNC Symbol;Acc:HGNC:5281]	FOXN2	0.89596	0.0033037		ENSG00000173531.15	macrophage stimulating 1 [Source:HGNC Symbol;Acc:HGNC:7380]	MST1	-0.840439	0.0160667
ENSG00000128590.5	DnaJ heat shock protein family (Hsp40) member B9 [Source:HGNC Symbol;Acc:HGNC:6968]	DNAJB9	0.894625	0.00178401		ENSG00000123191.14	ATPase copper transporting beta [Source:HGNC Symbol;Acc:HGNC:870]	ATP7B	-0.839831	0.0052955
ENSG00000176749.9	cyclin dependent kinase 5 regulatory subunit 1 [Source:HGNC Symbol;Acc:HGNC:1775]	CDK5R1	0.894449	0.00593184		ENSG00000155816.20	formin 2 [Source:HGNC Symbol;Acc:HGNC:14074]	FMN2	-0.839427	5.31822e-06
ENSG00000184922.14	formin like 1 [Source:HGNC Symbol;Acc:HGNC:1212]	FMNL1	0.894222	1.7274e-05		ENSG00000006210.7	C-X3-C motif chemokine ligand 1 [Source:HGNC Symbol;Acc:HGNC:10647]	CX3CL1	-0.83836	0.0484411
ENSG00000122378.14	peroxiredoxin like 2A [Source:HGNC Symbol;Acc:HGNC:28651]	PRXL2A	0.893445	3.52074e-07		ENSG00000177697.19	CD151 molecule (Raph blood group) [Source:HGNC Symbol;Acc:HGNC:1630]	CD151	-0.837097	4.01503e-05
ENSG00000163590.14	protein phosphatase, Mg2+/Mn2+ dependent 1L [Source:HGNC Symbol;Acc:HGNC:16381]	PPM1L	0.892855	0.0548005		ENSG00000258429.2	peptide deformylase, mitochondrial [Source:HGNC Symbol;Acc:HGNC:30012]	PDF	-0.83473	0.0102475
ENSG00000166575.17	transmembrane protein 135 [Source:HGNC Symbol;Acc:HGNC:26167]	TMEM135	0.89259	0.000604865		ENSG00000237973.1	MT-CO1 pseudogene 12 [Source:HGNC Symbol;Acc:HGNC:52014]	MTCO1P12	-0.833064	2.03488e-05
ENSG00000101353.14	maestro heat like repeat family member 8 [Source:HGNC Symbol;Acc:HGNC:16125]	MROH8	0.892577	0.0110095		ENSG00000141448.9	GATA binding protein 6 [Source:HGNC Symbol;Acc:HGNC:4174]	GATA6	-0.833048	0.000195026
ENSG00000157470.12	family with sequence similarity 81 member A [Source:HGNC Symbol;Acc:HGNC:28379]	FAM81A	0.892233	0.0161355		ENSG00000165490.13	DNA damage induced apoptosis suppressor [Source:HGNC Symbol;Acc:HGNC:26351]	DDIAS	-0.831959	0.00887616
ENSG00000158859.10	ADAM metallopeptidase with thrombospondin type 1 motif 4 [Source:HGNC Symbol;Acc:HGNC:220]	ADAMTS4	0.891795	0.0155275		ENSG00000101194.18	solute carrier family 17 member 9 [Source:HGNC Symbol;Acc:HGNC:16192]	SLC17A9	-0.831018	8.44351e-05
ENSG00000166510.14	coiled-coil domain containing 68 [Source:HGNC Symbol;Acc:HGNC:24350]	CCDC68	0.89147	0.00814345		ENSG00000183770.7	forkhead box L2 [Source:HGNC Symbol;Acc:HGNC:1092]	FOXL2	-0.830889	0.0226323
ENSG00000185008.17	roundabout guidance receptor 2 [Source:HGNC Symbol;Acc:HGNC:10250]	ROBO2	0.891179	0.000416893		ENSG00000182107.6	transmembrane protein 30B [Source:HGNC Symbol;Acc:HGNC:27254]	TMEM30B	-0.830846	0.0611193
ENSG00000121039.10	retinol dehydrogenase 10 [Source:HGNC Symbol;Acc:HGNC:19975]	RDH10	0.89054	0.000585643		ENSG00000085999.12	RAD54 like [Source:HGNC Symbol;Acc:HGNC:9826]	RAD54L	-0.829193	0.000586133
ENSG00000165105.10	RAS and EF-hand domain containing [Source:HGNC Symbol;Acc:HGNC:26464]	RASEF	0.890334	0.00254195		ENSG00000088899.15	leucine zipper tumor suppressor family member 3 [Source:HGNC Symbol;Acc:HGNC:30139]	LZTS3	-0.828046	0.00968818
ENSG00000160172.10	family with sequence similarity 86 member C2, pseudogene [Source:HGNC Symbol;Acc:HGNC:42392]	FAM86C2P	0.889397	0.0102604		ENSG00000114019.14	angiomotin like 2 [Source:HGNC Symbol;Acc:HGNC:17812]	AMOTL2	-0.826996	0.000209753
ENSG00000121075.10	T-box 4 [Source:HGNC Symbol;Acc:HGNC:11603]	TBX4	0.889251	0.00183576		ENSG00000166341.8	dachsous cadherin-related 1 [Source:HGNC Symbol;Acc:HGNC:13681]	DCHS1	-0.825578	0.00241489
ENSG00000166822.13	transmembrane protein 170A [Source:HGNC Symbol;Acc:HGNC:29577]	TMEM170A	0.88835	0.00383419		ENSG00000197948.11	FCH and double SH3 domains 1 [Source:HGNC Symbol;Acc:HGNC:25463]	FCHSD1	-0.825476	0.000855409
ENSG00000188921.14	3-hydroxyacyl-CoA dehydratase 4 [Source:HGNC Symbol;Acc:HGNC:20920]	HACD4	0.888091	0.00126267		ENSG00000067840.12	PDZ domain containing 4 [Source:HGNC Symbol;Acc:HGNC:21167]	PDZD4	-0.825201	0.0128833
ENSG00000108771.13	DExH-box helicase 58 [Source:HGNC Symbol;Acc:HGNC:29517]	DHX58	0.887541	0.0108587		ENSG00000182054.9	isocitrate dehydrogenase (NADP(+)) 2, mitochondrial [Source:HGNC Symbol;Acc:HGNC:5383]	IDH2	-0.824558	6.13784e-07
ENSG00000213160.10	kelch like family member 23 [Source:HGNC Symbol;Acc:HGNC:27506]	KLHL23	0.887053	0.00530841		ENSG00000162746.14	Fc receptor like B [Source:HGNC Symbol;Acc:HGNC:26431]	FCRLB	-0.824047	0.0123319
ENSG00000131473.17	ATP citrate lyase [Source:HGNC Symbol;Acc:HGNC:115]	ACLY	0.886128	4.88551e-07		ENSG00000105255.11	fibronectin type III and SPRY domain containing 1 [Source:HGNC Symbol;Acc:HGNC:13745]	FSD1	-0.823961	0.00255304
ENSG00000087301.9	thioredoxin domain containing 16 [Source:HGNC Symbol;Acc:HGNC:19965]	TXNDC16	0.885057	0.00730608		ENSG00000163520.14	fibulin 2 [Source:HGNC Symbol;Acc:HGNC:3601]	FBLN2	-0.821433	4.87393e-05
ENSG00000152904.11	geranylgeranyl diphosphate synthase 1 [Source:HGNC Symbol;Acc:HGNC:4249]	GGPS1	0.883984	0.00160723		ENSG00000167900.12	thymidine kinase 1 [Source:HGNC Symbol;Acc:HGNC:11830]	TK1	-0.821206	3.62072e-05
ENSG00000203685.10	stum, mechanosensory transduction mediator homolog [Source:HGNC Symbol;Acc:HGNC:30491]	STUM	0.882961	0.0137678		ENSG00000067836.12	rogdi atypical leucine zipper [Source:HGNC Symbol;Acc:HGNC:29478]	ROGDI	-0.821166	0.00566196
ENSG00000115594.12	interleukin 1 receptor type 1 [Source:HGNC Symbol;Acc:HGNC:5993]	IL1R1	0.881768	5.24531e-07		ENSG00000140025.16	EF-hand calcium binding domain 11 [Source:HGNC Symbol;Acc:HGNC:20357]	EFCAB11	-0.820595	0.0072187
ENSG00000168621.15	glial cell derived neurotrophic factor [Source:HGNC Symbol;Acc:HGNC:4232]	GDNF	0.880455	0.0142885		ENSG00000177602.5	histone H3 associated protein kinase [Source:HGNC Symbol;Acc:HGNC:19682]	HASPIN	-0.820267	0.00555102
ENSG00000276168.1	RNA, 7SL, cytoplasmic 1 [Source:HGNC Symbol;Acc:HGNC:10038]	RN7SL1	0.879957	0.0130307		ENSG00000171604.12	CXXC finger protein 5 [Source:HGNC Symbol;Acc:HGNC:26943]	CXXC5	-0.820257	0.00132346
ENSG00000196967.10	zinc finger protein 585A [Source:HGNC Symbol;Acc:HGNC:26305]	ZNF585A	0.879341	0.00293407		ENSG00000110328.6	polypeptide N-acetylgalactosaminyltransferase 18 [Source:HGNC Symbol;Acc:HGNC:30488]	GALNT18	-0.817361	0.000127043
ENSG00000185215.9	TNF alpha induced protein 2 [Source:HGNC Symbol;Acc:HGNC:11895]	TNFAIP2	0.879294	0.0136653		ENSG00000030582.18	granulin precursor [Source:HGNC Symbol;Acc:HGNC:4601]	GRN	-0.81697	0.000382845
ENSG00000158691.14	zinc finger and SCAN domain containing 12 [Source:HGNC Symbol;Acc:HGNC:13172]	ZSCAN12	0.875227	0.000228929		ENSG00000104884.15	ERCC excision repair 2, TFIIH core complex helicase subunit [Source:HGNC Symbol;Acc:HGNC:3434]	ERCC2	-0.816142	1.70668e-05
ENSG00000126950.8	transmembrane protein 35A [Source:HGNC Symbol;Acc:HGNC:25864]	TMEM35A	0.874035	0.0359746		ENSG00000186871.7	ERCC excision repair 6 like, spindle assembly checkpoint helicase [Source:HGNC Symbol;Acc:HGNC:20794]	ERCC6L	-0.815423	0.00892056
ENSG00000126016.15	angiomotin [Source:HGNC Symbol;Acc:HGNC:17810]	AMOT	0.873759	0.00221717		ENSG00000111247.14	RAD51 associated protein 1 [Source:HGNC Symbol;Acc:HGNC:16956]	RAD51AP1	-0.814406	0.00339755
ENSG00000056558.11	TNF receptor associated factor 1 [Source:HGNC Symbol;Acc:HGNC:12031]	TRAF1	0.873515	4.70802e-05		ENSG00000108852.14	membrane palmitoylated protein 2 [Source:HGNC Symbol;Acc:HGNC:7220]	MPP2	-0.814183	0.00637962
ENSG00000173276.14	zinc finger and BTB domain containing 21 [Source:HGNC Symbol;Acc:HGNC:13083]	ZBTB21	0.871175	4.81456e-05		ENSG00000154928.18	EPH receptor B1 [Source:HGNC Symbol;Acc:HGNC:3392]	EPHB1	-0.813898	0.0697217
ENSG00000103241.7	forkhead box F1 [Source:HGNC Symbol;Acc:HGNC:3809]	FOXF1	0.871022	0.00044311		ENSG00000087245.13	matrix metallopeptidase 2 [Source:HGNC Symbol;Acc:HGNC:7166]	MMP2	-0.813648	7.53322e-05
ENSG00000254858.9	MPV17 mitochondrial inner membrane protein like 2 [Source:HGNC Symbol;Acc:HGNC:28177]	MPV17L2	0.87039	6.50282e-05		ENSG00000253731.2	protocadherin gamma subfamily A, 6 [Source:HGNC Symbol;Acc:HGNC:8704]	PCDHGA6	-0.811243	0.0602213
ENSG00000154721.15	junctional adhesion molecule 2 [Source:HGNC Symbol;Acc:HGNC:14686]	JAM2	0.869891	0.00105782		ENSG00000130702.15	laminin subunit alpha 5 [Source:HGNC Symbol;Acc:HGNC:6485]	LAMA5	-0.810728	3.75175e-05
ENSG00000162975.5	potassium voltage-gated channel modifier subfamily F member 1 [Source:HGNC Symbol;Acc:HGNC:6246]	KCNF1	0.86904	0.00943215		ENSG00000248866.1	USP46 antisense RNA 1 [Source:HGNC Symbol;Acc:HGNC:43991]	USP46-AS1	-0.809972	0.0302053
ENSG00000106993.12	cell division cycle 37 like 1 [Source:HGNC Symbol;Acc:HGNC:17179]	CDC37L1	0.867054	0.000645911		ENSG00000173207.13	CDC28 protein kinase regulatory subunit 1B [Source:HGNC Symbol;Acc:HGNC:19083]	CKS1B	-0.80829	0.000321741
ENSG00000125384.7	prostaglandin E receptor 2 [Source:HGNC Symbol;Acc:HGNC:9594]	PTGER2	0.866914	0.0106249		ENSG00000130147.16	SH3 domain binding protein 4 [Source:HGNC Symbol;Acc:HGNC:10826]	SH3BP4	-0.806524	0.000152959
ENSG00000140945.17	cadherin 13 [Source:HGNC Symbol;Acc:HGNC:1753]	CDH13	0.866103	1.63611e-06		ENSG00000161558.11	transmembrane protein 143 [Source:HGNC Symbol;Acc:HGNC:25603]	TMEM143	-0.806449	0.00397481
ENSG00000158445.10	potassium voltage-gated channel subfamily B member 1 [Source:HGNC Symbol;Acc:HGNC:6231]	KCNB1	0.865287	0.0630023		ENSG00000111664.10	G protein subunit beta 3 [Source:HGNC Symbol;Acc:HGNC:4400]	GNB3	-0.806009	0.0187068
ENSG00000117461.15	phosphoinositide-3-kinase regulatory subunit 3 [Source:HGNC Symbol;Acc:HGNC:8981]	PIK3R3	0.864929	0.000586989		ENSG00000180385.8	EMC3 antisense RNA 1 [Source:HGNC Symbol;Acc:HGNC:49223]	EMC3-AS1	-0.805375	0.0240701
ENSG00000116133.13	24-dehydrocholesterol reductase [Source:HGNC Symbol;Acc:HGNC:2859]	DHCR24	0.864308	2.43839e-06		ENSG00000166833.21	neuron navigator 2 [Source:HGNC Symbol;Acc:HGNC:15997]	NAV2	-0.80392	2.43244e-05
ENSG00000240682.9	ISY1 splicing factor homolog [Source:HGNC Symbol;Acc:HGNC:29201]	ISY1	0.862015	5.01009e-05		ENSG00000040275.17	spindle apparatus coiled-coil protein 1 [Source:HGNC Symbol;Acc:HGNC:26010]	SPDL1	-0.803363	0.000328661
ENSG00000181104.7	coagulation factor II thrombin receptor [Source:HGNC Symbol;Acc:HGNC:3537]	F2R	0.861138	4.32645e-05		ENSG00000145819.17	Rho GTPase activating protein 26 [Source:HGNC Symbol;Acc:HGNC:17073]	ARHGAP26	-0.802965	0.000978059
ENSG00000168917.9	solute carrier family 35 member G2 [Source:HGNC Symbol;Acc:HGNC:28480]	SLC35G2	0.860607	0.00102809		ENSG00000125753.14	vasodilator stimulated phosphoprotein [Source:HGNC Symbol;Acc:HGNC:12652]	VASP	-0.802623	3.57784e-06
ENSG00000264885.1	novel transcript	'	0.858831	0.0225099		ENSG00000106236.4	neuronal pentraxin 2 [Source:HGNC Symbol;Acc:HGNC:7953]	NPTX2	-0.801963	0.0230659
ENSG00000167992.13	von Willebrand factor C and EGF domains [Source:HGNC Symbol;Acc:HGNC:26487]	VWCE	0.858765	0.0012277		ENSG00000214193.10	SH3 domain containing 21 [Source:HGNC Symbol;Acc:HGNC:26236]	SH3D21	-0.801615	0.00762955
ENSG00000145736.14	general transcription factor IIH subunit 2 [Source:HGNC Symbol;Acc:HGNC:4656]	GTF2H2	0.858271	0.0162479		ENSG00000204131.9	NHS like 2 [Source:HGNC Symbol;Acc:HGNC:33737]	NHSL2	-0.800348	0.0240518
ENSG00000213799.12	zinc finger protein 845 [Source:HGNC Symbol;Acc:HGNC:25112]	ZNF845	0.857566	0.00249341		ENSG00000164692.17	collagen type I alpha 2 chain [Source:HGNC Symbol;Acc:HGNC:2198]	COL1A2	-0.799872	3.74296e-05
ENSG00000108950.12	FAM20A, golgi associated secretory pathway pseudokinase [Source:HGNC Symbol;Acc:HGNC:23015]	FAM20A	0.85564	2.88182e-05		ENSG00000125170.11	docking protein 4 [Source:HGNC Symbol;Acc:HGNC:19868]	DOK4	-0.797427	7.65955e-05
ENSG00000268205.1	novel transcript	'	0.855483	0.00143852		ENSG00000145555.15	myosin X [Source:HGNC Symbol;Acc:HGNC:7593]	MYO10	-0.796946	1.32408e-06
ENSG00000177409.12	sterile alpha motif domain containing 9 like [Source:HGNC Symbol;Acc:HGNC:1349]	SAMD9L	0.85547	0.00983584		ENSG00000116962.15	nidogen 1 [Source:HGNC Symbol;Acc:HGNC:7821]	NID1	-0.794855	3.29894e-06
ENSG00000101236.17	ring finger protein 24 [Source:HGNC Symbol;Acc:HGNC:13779]	RNF24	0.854551	3.23392e-07		ENSG00000213390.11	Rho GTPase activating protein 19 [Source:HGNC Symbol;Acc:HGNC:23724]	ARHGAP19	-0.794786	0.00235982
ENSG00000107249.23	GLIS family zinc finger 3 [Source:HGNC Symbol;Acc:HGNC:28510]	GLIS3	0.85439	0.000416568		ENSG00000133315.11	MACRO domain containing 1 [Source:HGNC Symbol;Acc:HGNC:29598]	MACROD1	-0.794075	0.00128908
ENSG00000131386.19	polypeptide N-acetylgalactosaminyltransferase 15 [Source:HGNC Symbol;Acc:HGNC:21531]	GALNT15	0.85395	0.00297901		ENSG00000101084.18	RAB5 interacting factor [Source:HGNC Symbol;Acc:HGNC:15870]	RAB5IF	-0.792924	0.00412365
ENSG00000155897.10	adenylate cyclase 8 [Source:HGNC Symbol;Acc:HGNC:239]	ADCY8	0.852653	0.00640088		ENSG00000114346.13	epithelial cell transforming 2 [Source:HGNC Symbol;Acc:HGNC:3155]	ECT2	-0.791276	2.42695e-05
ENSG00000118513.19	MYB proto-oncogene, transcription factor [Source:HGNC Symbol;Acc:HGNC:7545]	MYB	0.852539	0.00207355		ENSG00000162572.20	sodium channel epithelial 1 delta subunit [Source:HGNC Symbol;Acc:HGNC:10601]	SCNN1D	-0.790985	0.0202494
ENSG00000120278.16	pleckstrin homology and RhoGEF domain containing G1 [Source:HGNC Symbol;Acc:HGNC:20884]	PLEKHG1	0.852348	1.1795e-06		ENSG00000178878.12	apolipoprotein L domain containing 1 [Source:HGNC Symbol;Acc:HGNC:25268]	APOLD1	-0.790222	0.0114347
ENSG00000119283.15	tripartite motif containing 67 [Source:HGNC Symbol;Acc:HGNC:31859]	TRIM67	0.85082	0.000651193		ENSG00000174749.6	family with sequence similarity 241 member A [Source:HGNC Symbol;Acc:HGNC:26813]	FAM241A	-0.790111	0.00348209
ENSG00000135525.18	microtubule associated protein 7 [Source:HGNC Symbol;Acc:HGNC:6869]	MAP7	0.849994	0.000259646		ENSG00000107731.12	unc-5 netrin receptor B [Source:HGNC Symbol;Acc:HGNC:12568]	UNC5B	-0.790045	0.000429405
ENSG00000172840.6	pyruvate dehyrogenase phosphatase catalytic subunit 2 [Source:HGNC Symbol;Acc:HGNC:30263]	PDP2	0.848391	7.51249e-05		ENSG00000100345.21	myosin heavy chain 9 [Source:HGNC Symbol;Acc:HGNC:7579]	MYH9	-0.788695	3.61416e-06
ENSG00000172348.14	regulator of calcineurin 2 [Source:HGNC Symbol;Acc:HGNC:3041]	RCAN2	0.848093	0.00420171		ENSG00000175550.8	DR1 associated protein 1 [Source:HGNC Symbol;Acc:HGNC:3019]	DRAP1	-0.788553	2.42561e-06
ENSG00000154330.13	phosphoglucomutase 5 [Source:HGNC Symbol;Acc:HGNC:8908]	PGM5	0.847925	0.0170485		ENSG00000011332.19	double PHD fingers 1 [Source:HGNC Symbol;Acc:HGNC:20225]	DPF1	-0.787999	0.00782111
ENSG00000049246.14	period circadian regulator 3 [Source:HGNC Symbol;Acc:HGNC:8847]	PER3	0.847767	9.27342e-05		ENSG00000104983.8	coiled-coil domain containing 61 [Source:HGNC Symbol;Acc:HGNC:33629]	CCDC61	-0.786914	0.00418229
ENSG00000260804.3	long intergenic non-protein coding RNA 1963 [Source:HGNC Symbol;Acc:HGNC:25283]	LINC01963	0.846992	0.000409881		ENSG00000106333.13	procollagen C-endopeptidase enhancer [Source:HGNC Symbol;Acc:HGNC:8738]	PCOLCE	-0.786895	0.000150993
ENSG00000197329.12	pellino E3 ubiquitin protein ligase 1 [Source:HGNC Symbol;Acc:HGNC:8827]	PELI1	0.846687	0.00338815		ENSG00000121904.17	CUB and Sushi multiple domains 2 [Source:HGNC Symbol;Acc:HGNC:19290]	CSMD2	-0.784676	6.38967e-05
ENSG00000123505.16	adenosylmethionine decarboxylase 1 [Source:HGNC Symbol;Acc:HGNC:457]	AMD1	0.846112	8.41256e-05		ENSG00000198929.13	nitric oxide synthase 1 adaptor protein [Source:HGNC Symbol;Acc:HGNC:16859]	NOS1AP	-0.783855	0.0396801
ENSG00000088882.8	carboxypeptidase X, M14 family member 1 [Source:HGNC Symbol;Acc:HGNC:15771]	CPXM1	0.8457	7.99515e-05		ENSG00000134030.14	cap binding complex dependent translation initiation factor [Source:HGNC Symbol;Acc:HGNC:23925]	CTIF	-0.782782	0.00106287
ENSG00000068079.7	interferon induced protein 35 [Source:HGNC Symbol;Acc:HGNC:5399]	IFI35	0.844792	0.0209188		ENSG00000162614.18	nexilin F-actin binding protein [Source:HGNC Symbol;Acc:HGNC:29557]	NEXN	-0.782513	0.00143037
ENSG00000280385.1	novel transcript	'	0.844704	0.0236331		ENSG00000137699.17	tripartite motif containing 29 [Source:HGNC Symbol;Acc:HGNC:17274]	TRIM29	-0.780735	0.0562605
ENSG00000131831.18	retinoic acid induced 2 [Source:HGNC Symbol;Acc:HGNC:9835]	RAI2	0.840788	0.00147464		ENSG00000125618.17	paired box 8 [Source:HGNC Symbol;Acc:HGNC:8622]	PAX8	-0.780412	0.0344024
ENSG00000145632.15	polo like kinase 2 [Source:HGNC Symbol;Acc:HGNC:19699]	PLK2	0.840664	5.83331e-06		ENSG00000161996.19	WD repeat domain 90 [Source:HGNC Symbol;Acc:HGNC:26960]	WDR90	-0.779504	2.65334e-05
ENSG00000134215.16	vav guanine nucleotide exchange factor 3 [Source:HGNC Symbol;Acc:HGNC:12659]	VAV3	0.840277	0.0415292		ENSG00000137094.14	DnaJ heat shock protein family (Hsp40) member B5 [Source:HGNC Symbol;Acc:HGNC:14887]	DNAJB5	-0.778906	0.00258343
ENSG00000151692.15	ring finger protein 144A [Source:HGNC Symbol;Acc:HGNC:20457]	RNF144A	0.840168	0.000762312		ENSG00000129474.16	ajuba LIM protein [Source:HGNC Symbol;Acc:HGNC:20250]	AJUBA	-0.778321	0.000691633
ENSG00000148344.11	prostaglandin E synthase [Source:HGNC Symbol;Acc:HGNC:9599]	PTGES	0.836929	8.00959e-06		ENSG00000175106.16	trans-golgi network vesicle protein 23 homolog C [Source:HGNC Symbol;Acc:HGNC:30453]	TVP23C	-0.778191	0.0263621
ENSG00000204219.10	transcription elongation factor A3 [Source:HGNC Symbol;Acc:HGNC:11615]	TCEA3	0.835611	0.00916046		ENSG00000089159.16	paxillin [Source:HGNC Symbol;Acc:HGNC:9718]	PXN	-0.777584	0.00289133
ENSG00000164414.18	solute carrier family 35 member A1 [Source:HGNC Symbol;Acc:HGNC:11021]	SLC35A1	0.835049	0.0143027		ENSG00000125637.15	pleckstrin and Sec7 domain containing 4 [Source:HGNC Symbol;Acc:HGNC:19096]	PSD4	-0.776403	0.0231776
ENSG00000128573.25	forkhead box P2 [Source:HGNC Symbol;Acc:HGNC:13875]	FOXP2	0.834825	0.0101008		ENSG00000181284.2	transmembrane protein 102 [Source:HGNC Symbol;Acc:HGNC:26722]	TMEM102	-0.774173	0.0433183
ENSG00000101347.9	SAM and HD domain containing deoxynucleoside triphosphate triphosphohydrolase 1 [Source:HGNC Symbol;Acc:HGNC:15925]	SAMHD1	0.834211	0.000219629		ENSG00000188486.3	H2A histone family member X [Source:HGNC Symbol;Acc:HGNC:4739]	H2AFX	-0.773016	1.75524e-05
ENSG00000198797.7	BMP/retinoic acid inducible neural specific 2 [Source:HGNC Symbol;Acc:HGNC:13746]	BRINP2	0.834173	0.000240297		ENSG00000021826.15	carbamoyl-phosphate synthase 1 [Source:HGNC Symbol;Acc:HGNC:2323]	CPS1	-0.772742	0.010388
ENSG00000170522.9	ELOVL fatty acid elongase 6 [Source:HGNC Symbol;Acc:HGNC:15829]	ELOVL6	0.833969	3.5296e-05		ENSG00000100401.19	Ran GTPase activating protein 1 [Source:HGNC Symbol;Acc:HGNC:9854]	RANGAP1	-0.771	8.35314e-07
ENSG00000104043.14	ATPase phospholipid transporting 8B4 (putative) [Source:HGNC Symbol;Acc:HGNC:13536]	ATP8B4	0.833864	0.0931469		ENSG00000129355.6	cyclin dependent kinase inhibitor 2D [Source:HGNC Symbol;Acc:HGNC:1790]	CDKN2D	-0.769062	0.0328398
ENSG00000144191.11	cyclic nucleotide gated channel alpha 3 [Source:HGNC Symbol;Acc:HGNC:2150]	CNGA3	0.83269	0.0214498		ENSG00000114631.11	podocalyxin like 2 [Source:HGNC Symbol;Acc:HGNC:17936]	PODXL2	-0.766096	0.00604991
ENSG00000047648.22	Rho GTPase activating protein 6 [Source:HGNC Symbol;Acc:HGNC:676]	ARHGAP6	0.832653	0.01645		ENSG00000198846.6	thymocyte selection associated high mobility group box [Source:HGNC Symbol;Acc:HGNC:18988]	TOX	-0.766072	0.0675634
ENSG00000157570.11	tetraspanin 18 [Source:HGNC Symbol;Acc:HGNC:20660]	TSPAN18	0.832293	0.0119553		ENSG00000115318.12	lysyl oxidase like 3 [Source:HGNC Symbol;Acc:HGNC:13869]	LOXL3	-0.765586	2.70202e-05
ENSG00000166145.14	serine peptidase inhibitor, Kunitz type 1 [Source:HGNC Symbol;Acc:HGNC:11246]	SPINT1	0.832289	0.00379122		ENSG00000066923.17	stromal antigen 3 [Source:HGNC Symbol;Acc:HGNC:11356]	STAG3	-0.76512	0.019012
ENSG00000141391.14	PRELI domain containing 3A [Source:HGNC Symbol;Acc:HGNC:24639]	PRELID3A	0.832008	0.0224804		ENSG00000103811.16	cathepsin H [Source:HGNC Symbol;Acc:HGNC:2535]	CTSH	-0.764973	4.01573e-05
ENSG00000162944.10	raftlin family member 2 [Source:HGNC Symbol;Acc:HGNC:26402]	RFTN2	0.831993	0.0145671		ENSG00000173156.7	ras homolog family member D [Source:HGNC Symbol;Acc:HGNC:670]	RHOD	-0.764683	0.00496659
ENSG00000080546.13	sestrin 1 [Source:HGNC Symbol;Acc:HGNC:21595]	SESN1	0.83192	0.000550825		ENSG00000272734.1	ADIRF antisense RNA 1 [Source:HGNC Symbol;Acc:HGNC:45127]	ADIRF-AS1	-0.76369	0.0497337
ENSG00000157557.12	ETS proto-oncogene 2, transcription factor [Source:HGNC Symbol;Acc:HGNC:3489]	ETS2	0.831788	2.37667e-06		ENSG00000147852.16	very low density lipoprotein receptor [Source:HGNC Symbol;Acc:HGNC:12698]	VLDLR	-0.7622	8.36151e-05
ENSG00000100167.20	septin 3 [Source:HGNC Symbol;Acc:HGNC:10750]	37865	0.830977	0.000170176		ENSG00000160401.15	cilia and flagella associated protein 157 [Source:HGNC Symbol;Acc:HGNC:27843]	CFAP157	-0.760705	0.0302318
ENSG00000170962.13	platelet derived growth factor D [Source:HGNC Symbol;Acc:HGNC:30620]	PDGFD	0.830146	0.000150308		ENSG00000106565.18	transmembrane protein 176B [Source:HGNC Symbol;Acc:HGNC:29596]	TMEM176B	-0.759972	0.0312575
ENSG00000179630.11	laccase domain containing 1 [Source:HGNC Symbol;Acc:HGNC:26789]	LACC1	0.829525	0.000240687		ENSG00000134243.12	sortilin 1 [Source:HGNC Symbol;Acc:HGNC:11186]	SORT1	-0.759229	4.33649e-05
ENSG00000234782.3	tumor protein, translationally-controlled 1 pseudogene 9 [Source:HGNC Symbol;Acc:HGNC:49299]	TPT1P9	0.829235	0.000532908		ENSG00000188985.6	dihydrofolate reductase pseudogene 1 [Source:HGNC Symbol;Acc:HGNC:2862]	DHFRP1	-0.759121	0.0226259
ENSG00000176438.12	spectrin repeat containing nuclear envelope family member 3 [Source:HGNC Symbol;Acc:HGNC:19861]	SYNE3	0.829071	0.000553794		ENSG00000132003.9	zinc finger SWIM-type containing 4 [Source:HGNC Symbol;Acc:HGNC:25704]	ZSWIM4	-0.75904	0.00197859
ENSG00000158769.18	F11 receptor [Source:HGNC Symbol;Acc:HGNC:14685]	F11R	0.828779	0.0367384		ENSG00000111186.13	Wnt family member 5B [Source:HGNC Symbol;Acc:HGNC:16265]	WNT5B	-0.758866	0.000394673
ENSG00000137449.15	cytoplasmic polyadenylation element binding protein 2 [Source:HGNC Symbol;Acc:HGNC:21745]	CPEB2	0.828565	0.000445104		ENSG00000196517.11	solute carrier family 6 member 9 [Source:HGNC Symbol;Acc:HGNC:11056]	SLC6A9	-0.758716	6.46871e-05
ENSG00000012211.13	prickle planar cell polarity protein 3 [Source:HGNC Symbol;Acc:HGNC:6645]	PRICKLE3	0.827546	0.000105725		ENSG00000064666.15	calponin 2 [Source:HGNC Symbol;Acc:HGNC:2156]	CNN2	-0.758694	0.000543424
ENSG00000117479.14	solute carrier family 19 member 2 [Source:HGNC Symbol;Acc:HGNC:10938]	SLC19A2	0.824434	0.00340846		ENSG00000131188.12	proline rich 7, synaptic [Source:HGNC Symbol;Acc:HGNC:28130]	PRR7	-0.758521	0.027118
ENSG00000198838.13	ryanodine receptor 3 [Source:HGNC Symbol;Acc:HGNC:10485]	RYR3	0.824329	0.0367699		ENSG00000050438.17	solute carrier family 4 member 8 [Source:HGNC Symbol;Acc:HGNC:11034]	SLC4A8	-0.758464	0.00545259
ENSG00000188315.8	chromosome 3 open reading frame 62 [Source:HGNC Symbol;Acc:HGNC:24771]	C3orf62	0.824285	0.00346328		ENSG00000109625.19	carboxypeptidase Z [Source:HGNC Symbol;Acc:HGNC:2333]	CPZ	-0.757578	0.0231707
ENSG00000268388.5	FOXF1 adjacent non-coding developmental regulatory RNA [Source:HGNC Symbol;Acc:HGNC:43894]	FENDRR	0.823073	0.0211395		ENSG00000169228.14	RAB24, member RAS oncogene family [Source:HGNC Symbol;Acc:HGNC:9765]	RAB24	-0.757553	0.00602048
ENSG00000142065.14	ZFP14 zinc finger protein [Source:HGNC Symbol;Acc:HGNC:29312]	ZFP14	0.821277	0.0039578		ENSG00000231345.3	BEN domain containing 3 pseudogene 1 [Source:HGNC Symbol;Acc:HGNC:45014]	BEND3P1	-0.753963	0.0902686
ENSG00000145365.11	TRAF interacting protein with forkhead associated domain [Source:HGNC Symbol;Acc:HGNC:19075]	TIFA	0.820982	0.0108104		ENSG00000272674.3	protocadherin beta 16 [Source:HGNC Symbol;Acc:HGNC:14546]	PCDHB16	-0.752552	0.00842702
ENSG00000155966.13	AF4/FMR2 family member 2 [Source:HGNC Symbol;Acc:HGNC:3776]	AFF2	0.820076	0.0883154		ENSG00000172575.12	RAS guanyl releasing protein 1 [Source:HGNC Symbol;Acc:HGNC:9878]	RASGRP1	-0.749907	0.0382418
ENSG00000113448.19	phosphodiesterase 4D [Source:HGNC Symbol;Acc:HGNC:8783]	PDE4D	0.819339	0.00359621		ENSG00000259781.1	high mobility group box 1 pseudogene 6 [Source:HGNC Symbol;Acc:HGNC:4998]	HMGB1P6	-0.74945	0.0429323
ENSG00000005102.13	mesenchyme homeobox 1 [Source:HGNC Symbol;Acc:HGNC:7013]	MEOX1	0.818429	0.00167251		ENSG00000185420.19	SET and MYND domain containing 3 [Source:HGNC Symbol;Acc:HGNC:15513]	SMYD3	-0.74914	0.00455094
ENSG00000111885.7	mannosidase alpha class 1A member 1 [Source:HGNC Symbol;Acc:HGNC:6821]	MAN1A1	0.818301	9.36017e-06		ENSG00000146122.17	dishevelled associated activator of morphogenesis 2 [Source:HGNC Symbol;Acc:HGNC:18143]	DAAM2	-0.748852	0.00180563
ENSG00000227473.1	testis specific serine kinase 5, pseudogene [Source:HGNC Symbol;Acc:HGNC:31931]	TSSK5P	0.818289	0.0205327		ENSG00000137509.11	prolylcarboxypeptidase [Source:HGNC Symbol;Acc:HGNC:9344]	PRCP	-0.748236	3.75336e-06
ENSG00000061918.13	guanylate cyclase 1 soluble subunit beta 1 [Source:HGNC Symbol;Acc:HGNC:4687]	GUCY1B1	0.814542	2.18644e-05		ENSG00000178882.14	refilin A [Source:HGNC Symbol;Acc:HGNC:27051]	RFLNA	-0.748224	0.00751604
ENSG00000170006.12	transmembrane protein 154 [Source:HGNC Symbol;Acc:HGNC:26489]	TMEM154	0.814344	0.0225546		ENSG00000160404.18	torsin family 2 member A [Source:HGNC Symbol;Acc:HGNC:11996]	TOR2A	-0.746485	0.00103019
ENSG00000163131.11	cathepsin S [Source:HGNC Symbol;Acc:HGNC:2545]	CTSS	0.814337	1.83522e-05		ENSG00000112655.16	protein tyrosine kinase 7 (inactive) [Source:HGNC Symbol;Acc:HGNC:9618]	PTK7	-0.746466	5.65124e-05
ENSG00000266714.9	myosin XVB [Source:HGNC Symbol;Acc:HGNC:14083]	MYO15B	0.813588	0.0551983		ENSG00000132004.13	F-box and WD repeat domain containing 9 [Source:HGNC Symbol;Acc:HGNC:28136]	FBXW9	-0.746357	0.016725
ENSG00000077238.14	interleukin 4 receptor [Source:HGNC Symbol;Acc:HGNC:6015]	IL4R	0.812374	0.0018025		ENSG00000136122.16	bora, aurora kinase A activator [Source:HGNC Symbol;Acc:HGNC:24724]	BORA	-0.745345	0.0334942
ENSG00000114784.4	eukaryotic translation initiation factor 1B [Source:HGNC Symbol;Acc:HGNC:30792]	EIF1B	0.812362	1.54575e-05		ENSG00000184110.14	eukaryotic translation initiation factor 3 subunit C [Source:HGNC Symbol;Acc:HGNC:3279]	EIF3C	-0.744561	0.00419821
ENSG00000113460.12	BRX1, biogenesis of ribosomes [Source:HGNC Symbol;Acc:HGNC:24170]	BRIX1	0.810924	0.00606677		ENSG00000113209.8	protocadherin beta 5 [Source:HGNC Symbol;Acc:HGNC:8690]	PCDHB5	-0.744541	0.0276383
ENSG00000154359.13	LON peptidase N-terminal domain and ring finger 1 [Source:HGNC Symbol;Acc:HGNC:26302]	LONRF1	0.810608	0.00119903		ENSG00000271643.2	novel transcript	'	-0.743267	0.0139799
ENSG00000279207.1	novel transcript	'	0.810254	0.00095139		ENSG00000070669.17	asparagine synthetase (glutamine-hydrolyzing) [Source:HGNC Symbol;Acc:HGNC:753]	ASNS	-0.742948	0.0712658
ENSG00000136379.12	abhydrolase domain containing 17C [Source:HGNC Symbol;Acc:HGNC:26925]	ABHD17C	0.809603	5.91085e-05		ENSG00000144959.10	neutral cholesterol ester hydrolase 1 [Source:HGNC Symbol;Acc:HGNC:29260]	NCEH1	-0.741512	0.00028434
ENSG00000169330.8	membrane integral NOTCH2 associated receptor 1 [Source:HGNC Symbol;Acc:HGNC:29172]	MINAR1	0.808993	0.0324868		ENSG00000148848.14	ADAM metallopeptidase domain 12 [Source:HGNC Symbol;Acc:HGNC:190]	ADAM12	-0.740828	7.48942e-06
ENSG00000205795.4	cystin 1 [Source:HGNC Symbol;Acc:HGNC:18525]	CYS1	0.808161	0.00534121		ENSG00000099337.5	potassium two pore domain channel subfamily K member 6 [Source:HGNC Symbol;Acc:HGNC:6281]	KCNK6	-0.740614	0.000260007
ENSG00000132141.14	chaperonin containing TCP1 subunit 6B [Source:HGNC Symbol;Acc:HGNC:1621]	CCT6B	0.80677	0.0117256		ENSG00000095539.15	semaphorin 4G [Source:HGNC Symbol;Acc:HGNC:10735]	SEMA4G	-0.740251	0.0298091
ENSG00000226268.3	solute carrier family 25, member 33 (SLC25A33) pseudogene	'	0.804442	0.0254286		ENSG00000267080.5	ASB16 antisense RNA 1 [Source:HGNC Symbol;Acc:HGNC:25442]	ASB16-AS1	-0.739544	0.0142671
ENSG00000138134.12	STAM binding protein like 1 [Source:HGNC Symbol;Acc:HGNC:24105]	STAMBPL1	0.803773	0.000530043		ENSG00000180340.6	frizzled class receptor 2 [Source:HGNC Symbol;Acc:HGNC:4040]	FZD2	-0.738501	0.00271596
ENSG00000134627.12	piwi like RNA-mediated gene silencing 4 [Source:HGNC Symbol;Acc:HGNC:18444]	PIWIL4	0.803714	0.0463503		ENSG00000197119.13	solute carrier family 25 member 29 [Source:HGNC Symbol;Acc:HGNC:20116]	SLC25A29	-0.738167	0.000240762
ENSG00000134769.21	dystrobrevin alpha [Source:HGNC Symbol;Acc:HGNC:3057]	DTNA	0.803399	0.0157047		ENSG00000124920.13	myelin regulatory factor [Source:HGNC Symbol;Acc:HGNC:1181]	MYRF	-0.737441	0.0197962
ENSG00000168679.18	solute carrier family 16 member 4 [Source:HGNC Symbol;Acc:HGNC:10925]	SLC16A4	0.802909	0.00290334		ENSG00000132386.11	serpin family F member 1 [Source:HGNC Symbol;Acc:HGNC:8824]	SERPINF1	-0.737113	0.000435517
ENSG00000029534.20	ankyrin 1 [Source:HGNC Symbol;Acc:HGNC:492]	ANK1	0.802194	4.74382e-06		ENSG00000203706.8	SERTAD4 antisense RNA 1 [Source:HGNC Symbol;Acc:HGNC:32019]	SERTAD4-AS1	-0.736432	0.0245178
ENSG00000118257.16	neuropilin 2 [Source:HGNC Symbol;Acc:HGNC:8005]	NRP2	0.80219	0.000733629		ENSG00000229931.1	novel transcript	'	-0.736415	0.0656268
ENSG00000186951.16	peroxisome proliferator activated receptor alpha [Source:HGNC Symbol;Acc:HGNC:9232]	PPARA	0.80161	1.33317e-05		ENSG00000100162.15	centromere protein M [Source:HGNC Symbol;Acc:HGNC:18352]	CENPM	-0.735571	0.00253136
ENSG00000125772.12	glycerophosphocholine phosphodiesterase 1 [Source:HGNC Symbol;Acc:HGNC:26957]	GPCPD1	0.80137	0.000160811		ENSG00000125534.10	pancreatic progenitor cell differentiation and proliferation factor [Source:HGNC Symbol;Acc:HGNC:16142]	PPDPF	-0.735118	3.73199e-05
ENSG00000126804.13	zinc finger and BTB domain containing 1 [Source:HGNC Symbol;Acc:HGNC:20259]	ZBTB1	0.800624	0.000499745		ENSG00000131351.15	HAUS augmin like complex subunit 8 [Source:HGNC Symbol;Acc:HGNC:30532]	HAUS8	-0.734763	0.000692917
ENSG00000153823.18	phosphotyrosine interaction domain containing 1 [Source:HGNC Symbol;Acc:HGNC:26084]	PID1	0.800156	8.94604e-06		ENSG00000162062.15	tubulin epsilon and delta complex 2 [Source:HGNC Symbol;Acc:HGNC:25849]	TEDC2	-0.734363	0.00190742
ENSG00000006459.11	lysine demethylase 7A [Source:HGNC Symbol;Acc:HGNC:22224]	KDM7A	0.799385	0.000297864		ENSG00000090097.21	poly(rC) binding protein 4 [Source:HGNC Symbol;Acc:HGNC:8652]	PCBP4	-0.734292	0.00055624
ENSG00000159212.12	chloride intracellular channel 6 [Source:HGNC Symbol;Acc:HGNC:2065]	CLIC6	0.798966	0.00635725		ENSG00000150967.18	ATP binding cassette subfamily B member 9 [Source:HGNC Symbol;Acc:HGNC:50]	ABCB9	-0.733732	0.00258987
ENSG00000142494.13	solute carrier family 47 member 1 [Source:HGNC Symbol;Acc:HGNC:25588]	SLC47A1	0.798636	0.00582294		ENSG00000256073.3	URB1 antisense RNA 1 (head to head) [Source:HGNC Symbol;Acc:HGNC:23128]	URB1-AS1	-0.73347	0.0321717
ENSG00000168283.14	BMI1 proto-oncogene, polycomb ring finger [Source:HGNC Symbol;Acc:HGNC:1066]	BMI1	0.798178	0.0104582		ENSG00000091490.11	SEL1L family member 3 [Source:HGNC Symbol;Acc:HGNC:29108]	SEL1L3	-0.731326	0.00837381
ENSG00000104361.10	NIPA like domain containing 2 [Source:HGNC Symbol;Acc:HGNC:25854]	NIPAL2	0.798015	0.000153111		ENSG00000277072.5	stromal antigen 3-like 2 (pseudogene) [Source:HGNC Symbol;Acc:HGNC:33886]	STAG3L2	-0.730232	0.0239922
ENSG00000227252.1	novel transcript, antisense to COPS8	'	0.798008	0.0276171		ENSG00000167702.12	kinesin family member C2 [Source:HGNC Symbol;Acc:HGNC:29530]	KIFC2	-0.729544	0.0181511
ENSG00000187123.15	LY6/PLAUR domain containing 6 [Source:HGNC Symbol;Acc:HGNC:28751]	LYPD6	0.797768	7.68507e-05		ENSG00000072952.18	murine retrovirus integration site 1 homolog [Source:HGNC Symbol;Acc:HGNC:7237]	MRVI1	-0.729133	0.0308294
ENSG00000113504.21	solute carrier family 12 member 7 [Source:HGNC Symbol;Acc:HGNC:10915]	SLC12A7	0.797393	0.0191623		ENSG00000100058.12	crystallin beta B2 pseudogene 1 [Source:HGNC Symbol;Acc:HGNC:2399]	CRYBB2P1	-0.726181	0.00129975
ENSG00000168389.17	major facilitator superfamily domain containing 2A [Source:HGNC Symbol;Acc:HGNC:25897]	MFSD2A	0.797375	0.0370406		ENSG00000260549.1	metallothionein 1L, pseudogene [Source:HGNC Symbol;Acc:HGNC:7404]	MT1L	-0.725855	0.0495536
ENSG00000145860.11	ring finger protein 145 [Source:HGNC Symbol;Acc:HGNC:20853]	RNF145	0.796916	1.16819e-06		ENSG00000138829.12	fibrillin 2 [Source:HGNC Symbol;Acc:HGNC:3604]	FBN2	-0.723716	9.35538e-06
ENSG00000145779.8	TNF alpha induced protein 8 [Source:HGNC Symbol;Acc:HGNC:17260]	TNFAIP8	0.7958	0.000404216		ENSG00000133816.15	microtubule associated monooxygenase, calponin and LIM domain containing 2 [Source:HGNC Symbol;Acc:HGNC:24693]	MICAL2	-0.723675	1.04639e-05
ENSG00000138835.22	regulator of G protein signaling 3 [Source:HGNC Symbol;Acc:HGNC:9999]	RGS3	0.795079	0.000971909		ENSG00000003137.8	cytochrome P450 family 26 subfamily B member 1 [Source:HGNC Symbol;Acc:HGNC:20581]	CYP26B1	-0.723102	0.0258755
ENSG00000249459.8	zinc finger protein 286B [Source:HGNC Symbol;Acc:HGNC:33241]	ZNF286B	0.79421	0.014583		ENSG00000099204.20	actin binding LIM protein 1 [Source:HGNC Symbol;Acc:HGNC:78]	ABLIM1	-0.723015	0.00089761
ENSG00000226098.4	SEC11 homolog B, signal peptidase complex subunit (pseudogene) [Source:HGNC Symbol;Acc:HGNC:31884]	SEC11B	0.793968	0.0256094		ENSG00000171877.21	FERM domain containing 5 [Source:HGNC Symbol;Acc:HGNC:28214]	FRMD5	-0.722902	0.0359099
ENSG00000198538.11	zinc finger protein 28 [Source:HGNC Symbol;Acc:HGNC:13073]	ZNF28	0.793066	0.0127687		ENSG00000110200.8	anaphase promoting complex subunit 15 [Source:HGNC Symbol;Acc:HGNC:24531]	ANAPC15	-0.722186	0.0117522
ENSG00000197050.11	zinc finger protein 420 [Source:HGNC Symbol;Acc:HGNC:20649]	ZNF420	0.792805	0.0145622		ENSG00000196123.13	KIAA0895 like [Source:HGNC Symbol;Acc:HGNC:34408]	KIAA0895L	-0.721648	0.00195062
ENSG00000197614.11	microfibril associated protein 5 [Source:HGNC Symbol;Acc:HGNC:29673]	MFAP5	0.792741	0.0427467		ENSG00000156875.14	major facilitator superfamily domain containing 14A [Source:HGNC Symbol;Acc:HGNC:23363]	MFSD14A	-0.71896	0.0127699
ENSG00000181195.11	proenkephalin [Source:HGNC Symbol;Acc:HGNC:8831]	PENK	0.788511	0.0107611		ENSG00000164620.9	RELT like 2 [Source:HGNC Symbol;Acc:HGNC:26902]	RELL2	-0.718626	0.013859
ENSG00000140006.11	WD repeat domain 89 [Source:HGNC Symbol;Acc:HGNC:20489]	WDR89	0.788325	0.00670548		ENSG00000254531.1	novel transcript	'	-0.718247	0.0461677
ENSG00000180998.12	G protein-coupled receptor 137C [Source:HGNC Symbol;Acc:HGNC:25445]	GPR137C	0.788044	0.0478827		ENSG00000140105.18	tryptophanyl-tRNA synthetase [Source:HGNC Symbol;Acc:HGNC:12729]	WARS	-0.717749	2.57397e-05
ENSG00000132837.14	dimethylglycine dehydrogenase [Source:HGNC Symbol;Acc:HGNC:24475]	DMGDH	0.787192	0.0250179		ENSG00000188130.14	mitogen-activated protein kinase 12 [Source:HGNC Symbol;Acc:HGNC:6874]	MAPK12	-0.716703	3.84161e-05
ENSG00000139438.5	family with sequence similarity 222 member A [Source:HGNC Symbol;Acc:HGNC:25915]	FAM222A	0.786462	0.027384		ENSG00000148803.12	fucose mutarotase [Source:HGNC Symbol;Acc:HGNC:24733]	FUOM	-0.716373	0.00512715
ENSG00000179862.6	Cbp/p300 interacting transactivator with Glu/Asp rich carboxy-terminal domain 4 [Source:HGNC Symbol;Acc:HGNC:18696]	CITED4	0.786056	0.00458909		ENSG00000166340.17	tripeptidyl peptidase 1 [Source:HGNC Symbol;Acc:HGNC:2073]	TPP1	-0.713557	0.000927013
ENSG00000153898.13	mucolipin 2 [Source:HGNC Symbol;Acc:HGNC:13357]	MCOLN2	0.785018	0.028523		ENSG00000172244.9	chromosome 5 open reading frame 34 [Source:HGNC Symbol;Acc:HGNC:24738]	C5orf34	-0.713345	0.0166983
ENSG00000117533.15	vesicle associated membrane protein 4 [Source:HGNC Symbol;Acc:HGNC:12645]	VAMP4	0.78423	0.00405584		ENSG00000168743.12	nephronectin [Source:HGNC Symbol;Acc:HGNC:27405]	NPNT	-0.713063	0.0101698
ENSG00000165195.15	phosphatidylinositol glycan anchor biosynthesis class A [Source:HGNC Symbol;Acc:HGNC:8957]	PIGA	0.78371	0.0255688		ENSG00000010438.16	serine protease 3 [Source:HGNC Symbol;Acc:HGNC:9486]	PRSS3	-0.713037	0.0267569
ENSG00000162409.11	protein kinase AMP-activated catalytic subunit alpha 2 [Source:HGNC Symbol;Acc:HGNC:9377]	PRKAA2	0.782029	0.0197121		ENSG00000135596.18	microtubule associated monooxygenase, calponin and LIM domain containing 1 [Source:HGNC Symbol;Acc:HGNC:20619]	MICAL1	-0.71281	0.00682624
ENSG00000164604.12	G protein-coupled receptor 85 [Source:HGNC Symbol;Acc:HGNC:4536]	GPR85	0.781658	0.0147138		ENSG00000151892.14	GDNF family receptor alpha 1 [Source:HGNC Symbol;Acc:HGNC:4243]	GFRA1	-0.712614	0.000907124
ENSG00000183801.8	olfactomedin like 1 [Source:HGNC Symbol;Acc:HGNC:24473]	OLFML1	0.781358	0.00333237		ENSG00000006327.13	TNF receptor superfamily member 12A [Source:HGNC Symbol;Acc:HGNC:18152]	TNFRSF12A	-0.71247	7.57015e-06
ENSG00000121964.14	glycosyltransferase like domain containing 1 [Source:HGNC Symbol;Acc:HGNC:20887]	GTDC1	0.779868	0.000107606		ENSG00000109805.10	non-SMC condensin I complex subunit G [Source:HGNC Symbol;Acc:HGNC:24304]	NCAPG	-0.712309	0.0182513
ENSG00000169508.7	G protein-coupled receptor 183 [Source:HGNC Symbol;Acc:HGNC:3128]	GPR183	0.779038	0.00280744		ENSG00000138092.11	centromere protein O [Source:HGNC Symbol;Acc:HGNC:28152]	CENPO	-0.711894	0.000186486
ENSG00000138792.10	glutamyl aminopeptidase [Source:HGNC Symbol;Acc:HGNC:3355]	ENPEP	0.777208	0.100219		ENSG00000162066.15	amidohydrolase domain containing 2 [Source:HGNC Symbol;Acc:HGNC:24262]	AMDHD2	-0.711555	0.00867643
ENSG00000139428.12	metabolism of cobalamin associated B [Source:HGNC Symbol;Acc:HGNC:19331]	MMAB	0.777041	0.000297256		ENSG00000143473.13	potassium voltage-gated channel subfamily H member 1 [Source:HGNC Symbol;Acc:HGNC:6250]	KCNH1	-0.711241	0.0485049
ENSG00000111674.9	enolase 2 [Source:HGNC Symbol;Acc:HGNC:3353]	ENO2	0.776136	0.00683381		ENSG00000103260.9	meteorin, glial cell differentiation regulator [Source:HGNC Symbol;Acc:HGNC:14151]	METRN	-0.710908	0.000278245
ENSG00000134594.5	RAB33A, member RAS oncogene family [Source:HGNC Symbol;Acc:HGNC:9773]	RAB33A	0.776044	0.0358343		ENSG00000178096.9	bolA family member 1 [Source:HGNC Symbol;Acc:HGNC:24263]	BOLA1	-0.710023	0.010217
ENSG00000114646.10	chondroitin sulfate proteoglycan 5 [Source:HGNC Symbol;Acc:HGNC:2467]	CSPG5	0.775758	0.0772027		ENSG00000153044.10	centromere protein H [Source:HGNC Symbol;Acc:HGNC:17268]	CENPH	-0.709427	0.010732
ENSG00000095752.7	interleukin 11 [Source:HGNC Symbol;Acc:HGNC:5966]	IL11	0.775156	0.138916		ENSG00000142871.17	cellular communication network factor 1 [Source:HGNC Symbol;Acc:HGNC:2654]	CCN1	-0.707746	0.000874919
ENSG00000078237.7	TP53 induced glycolysis regulatory phosphatase [Source:HGNC Symbol;Acc:HGNC:1185]	TIGAR	0.774975	0.00370332		ENSG00000233328.3	profilin 1 pseudogene 1 [Source:HGNC Symbol;Acc:HGNC:42989]	PFN1P1	-0.706719	0.00726086
ENSG00000175040.6	carbohydrate sulfotransferase 2 [Source:HGNC Symbol;Acc:HGNC:1970]	CHST2	0.774233	3.13642e-06		ENSG00000166963.13	microtubule associated protein 1A [Source:HGNC Symbol;Acc:HGNC:6835]	MAP1A	-0.705685	0.0154269
ENSG00000175567.9	uncoupling protein 2 [Source:HGNC Symbol;Acc:HGNC:12518]	UCP2	0.772909	0.0060106		ENSG00000181619.11	G protein-coupled receptor 135 [Source:HGNC Symbol;Acc:HGNC:19991]	GPR135	-0.705305	0.0384166
ENSG00000198342.10	zinc finger protein 442 [Source:HGNC Symbol;Acc:HGNC:20877]	ZNF442	0.772683	0.0595477		ENSG00000272476.1	novel transcript, antisense to SEC63	'	-0.705098	0.0289645
ENSG00000125775.15	syndecan binding protein 2 [Source:HGNC Symbol;Acc:HGNC:15756]	SDCBP2	0.772627	0.0447029		ENSG00000100908.14	ER membrane protein complex subunit 9 [Source:HGNC Symbol;Acc:HGNC:20273]	EMC9	-0.704665	0.00441518
ENSG00000197442.10	mitogen-activated protein kinase kinase kinase 5 [Source:HGNC Symbol;Acc:HGNC:6857]	MAP3K5	0.772623	0.000821508		ENSG00000228834.1	ATP synthase, H+ transporting, mitochondrial F0 complex, subunit f, isoform 2 (ATP5J2) pseudogene	'	-0.704362	0.0356867
ENSG00000159885.14	zinc finger protein 222 [Source:HGNC Symbol;Acc:HGNC:13015]	ZNF222	0.772149	0.0144884		ENSG00000271943.2	tropomyosin 4 (TPM4) pseudogene	'	-0.704129	0.000495287
ENSG00000154822.18	phospholipase C like 2 [Source:HGNC Symbol;Acc:HGNC:9064]	PLCL2	0.772067	0.00270929		ENSG00000164104.11	high mobility group box 2 [Source:HGNC Symbol;Acc:HGNC:5000]	HMGB2	-0.703701	0.000300116
ENSG00000176678.5	forkhead box L1 [Source:HGNC Symbol;Acc:HGNC:3817]	FOXL1	0.771988	0.0119052		ENSG00000046604.13	desmoglein 2 [Source:HGNC Symbol;Acc:HGNC:3049]	DSG2	-0.703366	0.16122
ENSG00000026652.14	1-acylglycerol-3-phosphate O-acyltransferase 4 [Source:HGNC Symbol;Acc:HGNC:20885]	AGPAT4	0.771662	0.0031852		ENSG00000103168.16	TATA-box binding protein associated factor, RNA polymerase I subunit C [Source:HGNC Symbol;Acc:HGNC:11534]	TAF1C	-0.703322	0.000177899
[truncated: 5,711 more rows]

## Sheet: S2.3
INPUTS for PantherDB	UP regulated (49 genes)	Ortholog	GO database Molecular Function	GO database Biological Process	GO database Cellular Component		DOWN regulated (43 genes)	Ortholog	GO database Molecular Function	GO database Biological Process	GO database Cellular Component
[truncated: 49 more rows]

[truncated: 2 more sheets: S2.4, S2.5]
