# Supplementary material for: Pantothenate biosynthesis is critical for chronic infection by the neurotropic parasite Toxoplasma gondii
Source: Nat Commun. 2022 Jan 17;13:345. doi: 10.1038/s41467-022-27996-4 (PMC8764084; doi:10.1038/s41467-022-27996-4)
Supplement: Supplementary file 7 — Source data [file 41467_2022_27996_MOESM7_ESM.xlsx]

## Sheet: Fig2f
strain	Tir1 parental		PanK1-mAID		PanK2-mAID			plaque area in square μm
IAA:	-	+	-	+	-	+
	395	492	474	na	471	na	replica 1
	894	693	500		555
	356	654	651		558
	344	214	860		273
	564	386	384		482
	211	460	468		538
	463	591	1049		331
	107	380	549		459
	653	543	363		634
	377	533	584		584
	974	920	926	na	870	na	replica 2
	746	459	470		245
	822	622	478		850
	836	312	636		1210
	521	318	231		957
	594	242	839		692
	670	1196	712		1475
	1188	262	788		644
	374	1033	830		673
	515	349	614	na	2057	na	replica 3
	759	495	926		828
	555	828	1052		992
	1567	428	1242		799
	762	414	1553		1478
	253	357	1208		558
	569	512	2222		2990
	776	811	380		210
	1021	1271	2240		1964
	635	610	604		354
	1676	693	730		842

## Sheet: Fig2k
	parasites/vacuole
strain		Tir1	PanK1-mAID		PanK2-mAID			Tir1		PanK1-mAID		PanK2-mAID			Tir1		PanK1-mAID		PanK2-mAID			Tir1		PanK1-mAID		PanK2-mAID			Tir1		PanK1-mAID		PanK2-mAID			Tir1		PanK1-mAID		PanK2-mAID
iaa (hours):		+24	-	+24	-	+24		-	+24	-	+24	-	+24		-	+24	-	+24	-	+24		-	+8	-	+8	-	+8		-	+8	-	+8	-	+8		-	+8	-	+8	-	+8
	2p	18	14	3	20	3		24	16	11	11	5	6		16	9	14	5	10	3		11	12	11	9	6	7		4	5	6	8	10	7		3	8	8	12	13	13
	4p	37	21	0	31	2		37	45	22	0	14	5		42	23	17	5	28	3		15	19	34	23	34	22		12	11	17	22	23	26		11	12	16	26	21	22
	8p	36	72	0	42	0		49	42	67	0	67	0		79	80	78	0	68	1		87	82	71	71	72	60		45	49	69	54	52	44		78	70	66	47	55	50
	16p	6	9	0	10	0		4	2	12	0	21	0		11	2	12	0	34	0		15	8	9	12	19	20		45	47	41	44	32	43		22	30	27	24	37	40
	32p	1	4	0	0	0		0	0	0	0	0	0		0	0	0	0	2	0		0	0	0	0	0	0		0	1	0	0	0	3		0	0	1	3	1	0
	deformed	1	1	90	2	100		2	2	1	93	1	108		5	1	1	100	2	106		1	3	1	5	1	1		1	1	1	3	1	4		2	0	1	3	1	5
	sum	99	121	93	105	105		116	107	113	104	108	119		153	115	122	110	144	113		129	124	126	120	132	110		107	114	134	131	118	127		116	120	119	115	128	130
	%category
	2p	18.1818	11.5702	3.22581	19.0476	2.85714		20.6897	14.9533	9.73451	10.5769	4.62963	5.04202		10.4575	7.82609	11.4754	4.54545	6.94444	2.65487		8.52713	9.67742	8.73016	7.5	4.54545	6.36364		3.73832	4.38596	4.47761	6.10687	8.47458	5.51181		2.58621	6.66667	6.72269	10.4348	10.1562	10
	4p	37.3737	17.3554	0	29.5238	1.90476		31.8966	42.0561	19.469	0	12.963	4.20168		27.451	20	13.9344	4.54545	19.4444	2.65487		11.6279	15.3226	26.9841	19.1667	25.7576	20		11.215	9.64912	12.6866	16.7939	19.4915	20.4724		9.48276	10	13.4454	22.6087	16.4062	16.9231
	8p	36.3636	59.5041	0	40	0		42.2414	39.2523	59.292	0	62.037	0		51.634	69.5652	63.9344	0	47.2222	0.884956		67.4419	66.129	56.3492	59.1667	54.5455	54.5455		42.0561	42.9825	51.4925	41.2214	44.0678	34.6457		67.2414	58.3333	55.4622	40.8696	42.9688	38.4615
	16p	6.06061	7.43802	0	9.52381	0		3.44828	1.86916	10.6195	0	19.4444	0		7.18954	1.73913	9.83607	0	23.6111	0		11.6279	6.45161	7.14286	10	14.3939	18.1818		42.0561	41.2281	30.597	33.5878	27.1186	33.8583		18.9655	25	22.6891	20.8696	28.9062	30.7692
	32p	1.0101	3.30579	0	0	0		0	0	0	0	0	0		0	0	0	0	1.38889	0		0	0	0	0	0	0		0	0.877193	0	0	0	2.3622		0	0	0.840336	2.6087	0.78125	0
	deformed	1.0101	0.826446	96.7742	1.90476	95.2381		1.72414	1.86916	0.884956	89.4231	0.925926	90.7563		3.26797	0.869565	0.819672	90.9091	1.38889	93.8053		0.775194	2.41935	0.793651	4.16667	0.757576	0.909091		0.934579	0.877193	0.746269	2.29008	0.847458	3.14961		1.72414	0	0.840336	2.6087	0.78125	3.84615
		replica 1						replica 2							replica 3							replica 4							replica 5							replica 6

## Sheet: Fig2l
	Compounds	Isoleucine [13C615N], IS	Pantothenate	Pantothenylcysteine 4'-phosphate	DeP-CoA	Coenzyme A
	Mass	139.119	220.118	403.093	688.156	768.122
	RT	1.85	1.85	1.82	4.7	1.87
	TIR_-_1	6.22993e+07	4.60569e+07	0	445539	4.97689e+06
	TIR_-_2	6.39676e+07	4.76705e+07	0	1.5694e+06	4.79634e+06
	TIR_-_3	6.09957e+07	4.79078e+07	0	1.12383e+06	4.32744e+06
	TIR_-_4	6.4286e+07	5.06154e+07	0	1.52253e+06	6.24117e+06
	TIR_+_1	6.87513e+07	5.28596e+07	0	1.40527e+06	7.02808e+06
	TIR_+_2	6.22672e+07	4.63318e+07	0	1.64806e+06	5.97768e+06
	TIR_+_3	6.46572e+07	4.63736e+07	0	1.63416e+06	4.78976e+06
	TIR_+_4	6.44532e+07	5.11041e+07	0	1.92411e+06	4.72647e+06
	PANK1_-_1	6.49105e+07	5.388e+07	0	1.23225e+06	7.46474e+06
	PANK1_-_2	7.07924e+07	4.88723e+07	0	1.0385e+06	4.18828e+06
	PANK1_-_3	6.76964e+07	5.05418e+07	0	980006	6.75352e+06
	PANK1_-_4	5.77189e+07	5.09988e+07	0	1.12718e+06	4.49054e+06
	PANK1_+_1	6.1909e+07	7.04775e+07	0	926756	2.01602e+06
	PANK1_+_2	6.72048e+07	7.80041e+07	0	475901	3.65537e+06
	PANK1_+_3	6.64759e+07	8.41265e+07	0	1.44547e+06	2.87075e+06
	PANK1_+_4	6.54141e+07	7.74553e+07	0	947840	2.4997e+06
	PANK1_+_5	6.70619e+07	7.55466e+07	0	1.20526e+06	3.00253e+06

## Sheet: Fig3g
strain	Tir1 parental		PPCDC-mAID					plaque area in square μm
IAA:	-	+	-	+
	974	920	670	na	replica 1
	746	459	523
	822	622	287
	836	312	574
	521	318	543
	594	242	310
	670	1196	498
	1188	262	926
	374	1033	670
	515	349	357
	759	495	1745	na	replica 2
	555	828	1064
	1567	428	1544
	762	414	1185
	253	357	673
	569	512	725
	776	811	1348
	1021	1271	687
	635	610	443
	1676	693	503	na	replica 3
	696	287	326
	239	501	420
	752	368	504
	429	437	532
	710	407	496
	941	317	485
	1947	802	677
	529	685	426
	741	290	1128
	443	298	524

## Sheet: Fig3j
	parasites/vacuole
strain		Tir1		PPCDC-mAID			Tir1		PPCDC-mAID			Tir1		PPCDC-mAID			Tir1		PPCDC-mAID			Tir1		PPCDC-mAID			Tir1		PPCDC-mAID
iaa (hours):		-	+24	-	+24		-	+24	-	+24		-	+24	-	+24		-	+8	-	+8		-	+8	-	+8		-	+8	-	+8
	2p	24	16	14	5		16	9	23	5		12	30	10	7		11	12	4	10		4	5	16	11		3	8	6	5
	4p	37	45	24	1		42	23	25	6		34	36	37	1		15	19	10	24		12	11	31	35		11	12	17	21
	8p	49	42	60	5		79	80	76	9		47	45	39	1		87	82	71	76		45	49	53	67		78	70	71	62
	16p	4	2	8	1		11	2	6	0		11	9	17	0		15	8	15	19		45	47	35	48		22	30	38	33
	32p	0	0	0	0		0	0	0	0		0	0	0	0		0	0	0	0		0	1	1	0		0	0	0	0
	deformed	2	2	2	86		5	1	3	109		2	1	2	90		1	3	3	3		1	1	0	2		2	0	2	3
	sum	116	107	108	98		153	115	133	129		106	121	105	99		129	124	103	132		107	114	136	163		116	120	134	124
	%category
	2p	20.6897	14.9533	12.963	5.10204		10.4575	7.82609	17.2932	3.87597		11.3208	24.7934	9.52381	7.07071		8.52713	9.67742	3.8835	7.57576		3.73832	4.38596	11.7647	6.74847		2.58621	6.66667	4.47761	4.03226
	4p	31.8966	42.0561	22.2222	1.02041		27.451	20	18.797	4.65116		32.0755	29.7521	35.2381	1.0101		11.6279	15.3226	9.70874	18.1818		11.215	9.64912	22.7941	21.4724		9.48276	10	12.6866	16.9355
	8p	42.2414	39.2523	55.5556	5.10204		51.634	69.5652	57.1429	6.97674		44.3396	37.1901	37.1429	1.0101		67.4419	66.129	68.932	57.5758		42.0561	42.9825	38.9706	41.1043		67.2414	58.3333	52.9851	50
	16p	3.44828	1.86916	7.40741	1.02041		7.18954	1.73913	4.51128	0		10.3774	7.43802	16.1905	0		11.6279	6.45161	14.5631	14.3939		42.0561	41.2281	25.7353	29.4479		18.9655	25	28.3582	26.6129
	32p	0	0	0	0		0	0	0	0		0	0	0	0		0	0	0	0		0	0.877193	0.735294	0		0	0	0	0
	deformed	1.72414	1.86916	1.85185	87.7551		3.26797	0.869565	2.25564	84.4961		1.88679	0.826446	1.90476	90.9091		0.775194	2.41935	2.91262	2.27273		0.934579	0.877193	0	1.22699		1.72414	0	1.49254	2.41935
		replica 1					replica 2					replica 3					replica 4					replica 5					replica 6

## Sheet: Fig3k
	Compounds	Isoleucine [13C615N], IS	Pantothenate	Pantothenylcysteine 4'-phosphate	DeP-CoA	Coenzyme A
	Mass	139.119	220.118	403.093	688.156	768.122
	RT	1.85	1.85	1.82	4.7	1.87
	TIR_-_1	6.22993e+07	4.60569e+07	0	445539	4.97689e+06
	TIR_-_2	6.39676e+07	4.76705e+07	0	1.5694e+06	4.79634e+06
	TIR_-_3	6.09957e+07	4.79078e+07	0	1.12383e+06	4.32744e+06
	TIR_-_4	6.4286e+07	5.06154e+07	0	1.52253e+06	6.24117e+06
	TIR_+_1	6.87513e+07	5.28596e+07	0	1.40527e+06	7.02808e+06
	TIR_+_2	6.22672e+07	4.63318e+07	0	1.64806e+06	5.97768e+06
	TIR_+_3	6.46572e+07	4.63736e+07	0	1.63416e+06	4.78976e+06
	TIR_+_4	6.44532e+07	5.11041e+07	0	1.92411e+06	4.72647e+06
	PPCDC_-_1	6.49407e+07	4.20724e+07	0	1.16901e+06	7.81188e+06
	PPCDC_-_2	6.30101e+07	4.85792e+07	0	1.38672e+06	7.14027e+06
	PPCDC_-_3	6.21457e+07	3.7619e+07	0	1.31176e+06	3.33136e+06
	PPCDC_-_4	5.49701e+07	3.79458e+07	0	1.17567e+06	3.95391e+06
	PPCDC_+_1	6.28773e+07	1.57289e+07	8.25324e+06	548617	2.30619e+06
	PPCDC_+_2	6.84502e+07	1.55302e+07	8.38253e+06	826984	2.02829e+06
	PPCDC_+_3	6.95688e+07	1.95511e+07	7.29686e+06	650564	3.40363e+06
	PPCDC_+_4	6.1333e+07	1.64454e+07	8.56235e+06	419957	1.5855e+06
	PPCDC_+_5	5.68e+07	1.69584e+07	1.03179e+07	1.25301e+06	5.0088e+06

## Sheet: Fig3m
	no supplement	coa250	coa500	coa1000	+IAA no supplement	coa+250	coa+500	coa+1000	pansh250	pansh500	pansh1000	pansh+250	pansh+500	panSH+1000	pan250	pan500	pan1000	+pan250	+pan500	+pan1000		plaque area in square μm
replica 1	98	295	794	318	na	na	na	na	325	259	317	na	na	na	350	482	374	na	na	na
	287	439	227	371					117	133	100				350	350	406
	484	393	378	265					117	234	363				578	529	370
	431	204	499	665					417	334	118				277	179	486
	446	597	567	847					309	108	218				568	398	362
	499	272	552	280					375	409	200				117	677	115
	378	446	318	265					58	367	952				165	521	267
	242	718	567	378					475	250	354				461	215	199
	499	378	635	461					83	309	281				388	470	271
	378	181	476	340					200	350	272				452	394	581
replica 2	687	870	833	540	na	na	na	na		435			na		740	896	688	na	na	na
	375	220	559	192						514					545	537	770
	375	467	73	183						536					489	835	480
	430	494	229	375						377					558	307	463
	403	284	275	485						652					753	753	602
	430	137	540	504						529					589	1043	827
	403	449	174	284						522					476	450	636
	513	82	101	403						493					762	610	766
	467	137	275	348						536					316	511	883
	897	165	247	348						319					528	628	654
replica 3			448				na		211	460	38	na	na	na	907	564	690	na	na	na
			666						402	374	105				550	844	719
			843						225	192	29				1022	762	873
			500						378	259	14				1186	1080	743
			562						307	383	158				559	993	603
			521						742	417	316				1302	1013	318
			552						527	335	34				878	960	545
			635						278	316	91				772	477	603
			573						297	441	125				1061	1037	1456
			625						297	168	120				1128	805	796
replica 4	262	345	391	387	na	na	na	na	468	477	203	na	na	na
	212	212	416	262					294	820	217
	175	283	229	112					666	540	198
	204	300	254	216					405	434	207
	100	370	425	337					656	791	222
	387	216	345	287					622	497	149
	233	437	229	520					521	661	130
	125	441	246	308					540	612	169
	279	75	400	200					487	453	10
	316	387	271	400					526	1085	193
replica 5	309				na
	325
	575
	609
	442
	67
	234
	225
	292
	600
replica 6	130				na
	833
	1029
	645
	920
	601
	826
	493
	1029
	471
replica 7	623				na
	398
	465
	230
	383
	484
	216
	302
	412
	431
replica 8	369				na
	364
	291
	437
	151
	194
	437
	384
	306
	374
replica 9	617				na
	1056
	502
	535
	289
	584
	699
	666
	844
	666
replica 10	571				na
	853
	247
	970
	433
	195
	723
	931
	342
	420
replica 11	680				na
	796
	907
	458
	878
	1071
	762
	776
	815
	815

## Sheet: Fig4d
	DPCK-SMMyc									t8/DPCK-Myc
		PBS				1% triton					PBS				1% triton
	replica 1	pellet	soluble	total		pellet	soluble	total		replica 1	pellet	soluble	total		pellet	soluble	total
		14427146	2250154	16677300		1586548	15478752	17065300			20484530	887335	21371865		2625690	15384581	18010271
		86.5077	13.4923	%		9.29692	90.7031	%			95.8481	4.15188	%		14.5788	85.4212	%
		PBS				1% triton					PBS				1% triton
	replica 2	pellet	soluble	total		pellet	soluble	total		replica 2	pellet	soluble	total		pellet	soluble	total
		13278489	1916376	15194865		1406598	15848317	17254915			12974439	81536	13055975		70950	816406	887356
		87.388	12.612	%		8.15187	91.8481	%			99.3755	0.624511	%		7.99566	92.0043	%
		PBS				1% triton					PBS				1% triton
	replica 3	pellet	soluble	total		pellet	soluble	total		replica 3	pellet	soluble	total		pellet	soluble	total
		16475338	3393933	19869271		207192	13221338	13428530			28738685	1345477	30084162		1950790	21866451	23817241
		82.9187	17.0813	%		1.54292	98.4571	%			95.5276	4.47238	%		8.19066	91.8093	%

## Sheet: Fig4i
strain	RH parental		DPCK-iKD		DPCK-iKD::cDPCK				plaque area in square μm
	-	+	-	+	-	+
	570	624	956	0	859	1010	replica 1
	669	675	703		664	685
	267	405	608		674	923
	654	229	305		1187	1064
	44	926	800		731	764
	97	321	892		702	710
	521	382	1162		1092	67
	248	783	192		488	485
	764	1142	629		731	633
	188	492	1033		929	264	replica 2
	1273	1508	887		872	543
	1517	568	870		1962	791
	682	489	1411		2343	998
	857	1184	1460		1525	1434
	798	561	1035		759	1216
	1414	1016	1015		1307	858
	858	949	1520		1255	2355
	628	726	1441		1387	1510
	1263	548	1431		1174	1517
	302	806	593		1085	1337	replica 3
	2795	1544	624		737	1235
	1167	840	953		1310	1081
	947	888	1280		1889	1066
	327	811	683		900	716
	852	1375	618		1330	805
	1607	986	1028		1351	1319
	674	1316	567		1417	757
	760	1111	576		2447	930
	846	938	517		1170	1224
	1224	790	2337		1586	505

## Sheet: Fig4l
replica	strain	condition		2	4	8	16	32	deformed	tot
1	RH	-Atc	n	7	13	39	41	0	0	100
21.05.18			%	7	13	39	41	0	0
		+48h	n	3	12	54	47	0	2	118
			%	2.54237	10.1695	45.7627	39.8305	0	1.69492
		+72h	n	4	10	44	48	1	2	109
			%	3.66972	9.17431	40.367	44.0367	0.917431	1.83486
	DPCK-iKD	-Atc	n	9	8	38	49	0	3	107
			%	8.41121	7.47664	35.514	45.7944	0	2.80374
		+48h	n	5	17	40	17	1	56	136
			%	3.67647	12.5	29.4118	12.5	0.735294	41.1765
		+72h	n	6	18	28	11	0	90	153
			%	3.92157	11.7647	18.3007	7.18954	0	58.8235
	DPCK-iKD t8DPCK	-Atc	n	8	4	40	46	1	1	100
			%	8	4	40	46	1	1
		+48h	n	3	2	45	46	0	0	96
			%	3.125	2.08333	46.875	47.9167	0	0
		+72h	n	3	10	47	60	0	1	121
			%	2.47934	8.26446	38.843	49.5868	0	0.826446
replica	strain	condition			2	4	8	16	32	deformed	tot
2	DPCK-iKD	-Atc	n		8	10	60	42	0	4	124
21.05.19			%		6.45161	8.06452	48.3871	33.871	0	3.22581
		+48h	n		9	28	71	24	0	42	174
			%		5.17241	16.092	40.8046	13.7931	0	24.1379
		+72h	n		12	12	15	5	0	72	116
			%		10.3448	10.3448	12.931	4.31034	0	62.069
		+96h	n		8	11	11	1	0	82	113
			%		7.07965	9.73451	9.73451	0.884956	0	72.5664
	RH	-Atc	n		1	16	61	43	0	0	121
			%		0.826446	13.2231	50.4132	35.5372	0	0
		+48h	n		2	14	64	33	0	2	115
			%		1.73913	12.1739	55.6522	28.6957	0	1.73913
		+72h	n		5	16	76	29	0	1	127
			%		3.93701	12.5984	59.8425	22.8346	0	0.787402
		+96h	n		3	12	72	24	0	0	111
			%		2.7027	10.8108	64.8649	21.6216	0	0
	DPCK-iKD t8/DPCK	-Atc	n		2	15	61	36	0	0	114
			%		1.75439	13.1579	53.5088	31.5789	0	0
		+48h	n		3	16	66	36	1	0	122
			%		2.45902	13.1148	54.0984	29.5082	0.819672	0
		+72h	n		0	16	76	27	2	1	122
			%		0	13.1148	62.2951	22.1311	1.63934	0.819672
		+96h	n		4	30	74	17	0	1	126
			%		3.1746	23.8095	58.7302	13.4921	0	0.793651
replica	strain	condition			2	4	8	16	32	deformed	tot
3	RH	-Atc	n		4	11	44	50	2	0	111
21.05.25			%		3.6036	9.90991	39.6396	45.045	1.8018	0
		+48h	n		3	8	44	55	0	2	112
			%		2.67857	7.14286	39.2857	49.1071	0	1.78571
		+72h	n		1	9	58	39	0	1	108
			%		0.925926	8.33333	53.7037	36.1111	0	0.925926
		+96h	n		2	19	61	33	0	0	115
			%		1.73913	16.5217	53.0435	28.6957	0	0
	DPCK-iKD	-Atc	n		0	8	36	51	2	9	106
			%		0	7.54717	33.9623	48.1132	1.88679	8.49057
		+48h	n		4	8	38	48	0	24	122
			%		3.27869	6.55738	31.1475	39.3443	0	19.6721
		+72h	n		9	7	23	18	0	50	107
			%		8.41121	6.54206	21.4953	16.8224	0	46.729
		+96h	n		10	9	16	24	0	52	111
			%		9.00901	8.10811	14.4144	21.6216	0	46.8468
	DPCK-iKD t8/DPCK	-Atc	n		0	2	35	72	2	0	111
			%		0	1.8018	31.5315	64.8649	1.8018	0
		+48h	n		4	5	49	50	0	0	108
			%		3.7037	4.62963	45.3704	46.2963	0	0
		+72h	n		3	16	61	42	0	0	122
			%		2.45902	13.1148	50	34.4262	0	0
		+96h	n		6	14	57	39	0	1	117
			%		5.12821	11.9658	48.7179	33.3333	0	0.854701
replica	strain	condition			2	4	8	16	32	deformed	tot
4	RH	-Atc	n		3	10	39	63	1	1	117
21.06.15			%		2.5641	8.54701	33.3333	53.8462	0.854701	0.854701
		+32h	n		6	6	35	62	3	0	112
			%		5.35714	5.35714	31.25	55.3571	2.67857	0
	DPCK-iKD	-Atc	n		2	4	33	60	2	16	117
			%		1.7094	3.4188	28.2051	51.2821	1.7094	13.6752
		+32h	n		2	9	31	52	3	40	137
			%		1.45985	6.56934	22.6277	37.9562	2.18978	29.1971
	iKD+t8DPCK	-Atc	n		1	4	28	72	4	3	112
			%		0.892857	3.57143	25	64.2857	3.57143	2.67857
		+32h	n		2	7	33	66	1	1	110
			%		1.81818	6.36364	30	60	0.909091	0.909091
replica	strain	condition			2	4	8	16	32	deformed	tot
5	RH	-Atc	n		2	11	50	53	0	1	117
21.06.15			%		1.7094	9.40171	42.735	45.2991	0	0.854701
		+32h	n		11	12	50	55	1	2	131
			%		8.39695	9.16031	38.1679	41.9847	0.763359	1.52672
	DPCK-iKD	-Atc	n		6	20	52	41	0	5	124
			%		4.83871	16.129	41.9355	33.0645	0	4.03226
		+32h	n		6	14	43	44	0	9	116
			%		5.17241	12.069	37.069	37.931	0	7.75862
	iKD+t8DPCK	-Atc	n		2	14	40	51	3	3	113
			%		1.76991	12.3894	35.3982	45.1327	2.65487	2.65487
		+32h	n		8	12	44	53	1	0	118
			%		6.77966	10.1695	37.2881	44.9153	0.847458	0
replica	strain	condition			2	4	8	16	32	deformed	tot
6	RH	-Atc	n		9	4	54	55	1	1	124
21.06.15			%		7.25806	3.22581	43.5484	44.3548	0.806452	0.806452
		+32h	n		5	8	46	61	0	2	122
			%		4.09836	6.55738	37.7049	50	0	1.63934
	DPCK-iKD	-Atc	n		5	13	74	70	1	1	164
			%		3.04878	7.92683	45.122	42.6829	0.609756	0.609756
		+32h	n		3	12	57	52	0	14	138
			%		2.17391	8.69565	41.3043	37.6812	0	10.1449
	iKD+t8DPCK	-Atc	n		3	10	34	66	1	0	114
			%		2.63158	8.77193	29.8246	57.8947	0.877193	0
		+32h	n		8	17	59	52	1	1	138
			%		5.7971	12.3188	42.7536	37.6812	0.724638	0.724638

[truncated: 26 more sheets: Fig4m, Fig4n, Fig5b, Fig5e, Fig5f, Fig5g, Fig5i, Fig5j, Fig5k, Fig5l, Fig6b, Fig6d, Fig6e, Fig7b1, Fig7b2, Fig7c, Fig7e, Fig7g, Fig7h, Fig7j …]
